# Supplementary material for: (4-Aza-1-azoniabicyclo­[2.2.2]octane-κN 4)trichloridocobalt(II)
Source: Acta Crystallogr Sect E Struct Rep Online. 2012 Apr 25;68(Pt 5):m675. doi: 10.1107/S1600536812017199 (PMC3344396; doi:10.1107/S1600536812017199)
Supplement: Supplementary file 2 [file e-68-0m675-Isup2.hkl]

# 
# h,k,l, Fc-squared, Fo-squared, sigma(Fo-squared) and status flag 
# 
data_I
_shelx_title ' 1 in P2(1)' 
_shelx_refln_list_code          4 
_shelx_F_calc_maximum       82.86 
_exptl_crystal_F_000       282.00 
_reflns_d_resolution_high  0.7702 
 
loop_ 
 _symmetry_equiv_pos_as_xyz 
 'x, y, z' 
 '-x, y+1/2, -z' 
 
_cell_length_a     6.6873 
_cell_length_b    12.4327 
_cell_length_c     6.9298 
_cell_angle_alpha  90.000 
_cell_angle_beta  116.964 
_cell_angle_gamma  90.000 
 
_shelx_F_squared_multiplier     1.000 
 
loop_ 
 _refln_index_h 
 _refln_index_k 
 _refln_index_l 
 _refln_F_squared_calc 
 _refln_F_squared_meas 
 _refln_F_squared_sigma 
 _refln_observed_status 
   0 -16   0      274.61      268.87     24.30 o 
   1 -16   0       82.24       79.82      9.98 o 
   1 -15   0      102.29      102.50      8.23 o 
   2 -15   0       57.16       50.77      7.37 o 
   0 -14   0      158.26      151.47     12.20 o 
   1 -14   0      163.53      173.89     10.54 o 
   2 -14   0       26.48       23.35      4.85 o 
   3 -14   0       66.78       72.96      7.56 o 
   1 -13   0      245.48      242.73     12.14 o 
   2 -13   0       33.11       38.69      4.28 o 
   3 -13   0       97.28       96.09      6.44 o 
   4 -13   0      137.66      160.95     18.76 o 
   0 -12   0       38.08       24.89      7.94 o 
   1 -12   0      158.94      153.61     14.72 o 
   2 -12   0      469.52      440.59     19.77 o 
   3 -12   0       76.91       74.96      4.40 o 
   4 -12   0       88.32       79.36      8.30 o 
   5 -12   0       31.87       30.41      8.68 o 
   1 -11   0       23.60       26.80      2.70 o 
   2 -11   0       23.51       22.52      2.13 o 
   3 -11   0      209.80      198.51      7.70 o 
   4 -11   0      357.95      354.22     13.25 o 
   5 -11   0       99.78      100.83      9.08 o 
   0 -10   0      277.63      290.03     14.49 o 
   1 -10   0      184.31      172.65      8.91 o 
   2 -10   0      784.94      806.94     20.04 o 
   3 -10   0       98.65       96.57      4.68 o 
   4 -10   0       38.64       40.57      4.36 o 
   5 -10   0       35.23       31.25      7.41 o 
   6 -10   0       26.57       27.14      5.16 o 
   1  -9   0      974.39      969.13     23.70 o 
   2  -9   0      402.16      410.77     14.48 o 
   3  -9   0        6.21       10.32      1.46 o 
   4  -9   0      265.04      271.38     14.27 o 
   5  -9   0      278.90      266.48     15.70 o 
   6  -9   0       21.69       35.41      4.66 o 
   0  -8   0      863.50      841.21     32.38 o 
   1  -8   0     1043.71     1053.72     24.24 o 
   2  -8   0      249.57      253.62      6.04 o 
   3  -8   0       84.72       93.56     10.40 o 
   4  -8   0       80.30       92.42      6.29 o 
   5  -8   0       22.67       26.29      5.96 o 
   6  -8   0       85.61       91.67      8.74 o 
   1  -7   0     2062.21     2062.74     37.22 o 
   2  -7   0      348.68      330.85      7.33 o 
   3  -7   0      105.04      108.26      4.11 o 
   4  -7   0      700.45      673.12     17.45 o 
   5  -7   0      357.34      350.46     18.29 o 
   6  -7   0      119.81      129.71     10.47 o 
   0  -6   0     1652.65     1715.16     53.63 o 
   1  -6   0     1656.43     1570.72     25.29 o 
   2  -6   0     2029.19     2012.37     38.02 o 
   3  -6   0       87.24       93.99      5.13 o 
   4  -6   0      212.84      216.84      6.51 o 
   5  -6   0      221.93      229.98     18.33 o 
   6  -6   0       99.75      100.80      8.47 o 
   7  -6   0      176.74      160.35     13.94 o 
   1  -5   0      511.77      534.13      7.96 o 
   2  -5   0     1577.97     1582.71     47.55 o 
   3  -5   0     1365.26     1341.04     27.63 o 
   4  -5   0     1328.65     1335.98     29.50 o 
   5  -5   0      628.95      640.88     27.21 o 
   6  -5   0      212.79      220.13     14.44 o 
   7  -5   0       31.88       34.31      6.21 o 
   0  -4   0     1560.89     1523.25     38.91 o 
   1  -4   0     3258.31     3121.66     41.51 o 
   2  -4   0     2564.93     2551.30     63.39 o 
   3  -4   0      432.83      435.34      8.91 o 
   4  -4   0      494.68      488.09     12.83 o 
   5  -4   0      408.42      419.10     20.26 o 
   6  -4   0      225.18      224.43     13.59 o 
   7  -4   0      117.59      117.95     10.06 o 
   1  -3   0     2384.74     2350.58     33.69 o 
   2  -3   0      890.37      849.55     13.21 o 
   3  -3   0     5201.01     5058.88     94.13 o 
   4  -3   0     1713.62     1665.98     33.79 o 
   5  -3   0      169.75      177.60      9.45 o 
   6  -3   0       99.92       94.22      7.95 o 
   7  -3   0       34.39       30.83      5.77 o 
   0  -2   0     1790.25     1951.88     25.53 o 
   1  -2   0     6865.85     5991.00     80.20 o 
   2  -2   0     1059.43     1083.40     15.42 o 
   3  -2   0      429.24      418.04      7.98 o 
   4  -2   0      166.99      174.50      4.38 o 
   5  -2   0      856.10      875.64     35.77 o 
   6  -2   0      546.58      543.99     25.83 o 
   7  -2   0      158.51      160.93     13.98 o 
   1  -1   0     1110.86     1203.39     21.60 o 
   2  -1   0     5464.16     5245.48     76.94 o 
   3  -1   0     2238.49     2174.37     39.27 o 
   4  -1   0      488.08      487.86     10.87 o 
   5  -1   0      502.23      506.45     21.00 o 
   6  -1   0      454.02      445.36     22.84 o 
   7  -1   0       21.68       22.49      5.06 o 
   1   0   0      798.20      840.03      7.66 o 
   2   0   0      239.73      265.06      8.85 o 
   3   0   0       45.77       49.96      2.41 o 
   4   0   0      492.94      534.49     18.48 o 
   5   0   0      436.18      414.72     11.35 o 
   6   0   0      496.33      497.95     25.23 o 
   7   0   0      399.98      389.66     23.40 o 
   1   1   0     1157.10     1163.89     18.52 o 
   2   1   0     5419.77     4981.15    115.55 o 
   3   1   0     2217.43     2209.47     44.67 o 
   4   1   0      499.25      536.90     13.26 o 
   5   1   0      501.41      495.65     14.45 o 
   6   1   0      458.28      475.53     24.73 o 
   7   1   0       17.06       26.73      5.14 o 
   0   2   0     1861.63     2077.39     95.74 o 
   1   2   0     6772.11     6088.42    140.65 o 
   2   2   0      996.17      964.82     17.59 o 
   3   2   0      448.43      425.18     12.79 o 
   4   2   0      162.47      171.55      5.25 o 
   5   2   0      888.53      896.59     25.75 o 
   6   2   0      557.14      539.68     25.31 o 
   7   2   0      121.58      111.00      9.65 o 
   1   3   0     2269.70     2300.91     61.60 o 
   2   3   0      833.18      789.60     15.45 o 
   3   3   0     5191.51     5034.24    115.01 o 
   4   3   0     1721.32     1613.03     99.46 o 
   5   3   0      121.64      140.07      8.73 o 
   6   3   0       92.00       95.95      7.06 o 
   7   3   0       35.91       36.25      6.56 o 
   0   4   0     1620.64     1633.32     37.73 o 
   1   4   0     3032.60     2968.46     86.93 o 
   2   4   0     2597.74     2627.65     54.42 o 
   3   4   0      427.40      434.92     10.90 o 
   4   4   0      497.71      497.64     14.13 o 
   5   4   0      426.74      434.48     14.09 o 
   6   4   0      209.39      201.68      8.96 o 
   7   4   0       97.26       94.98      8.26 o 
   1   5   0      457.48      454.54     15.75 o 
   2   5   0     1590.45     1643.71     44.14 o 
   3   5   0     1381.92     1332.07     33.40 o 
   4   5   0     1191.24     1201.48     34.65 o 
   5   5   0      589.16      598.42     20.03 o 
   6   5   0      245.38      236.38     10.46 o 
   7   5   0       36.00       34.23      9.44 o 
   0   6   0     1690.74     1670.24     49.41 o 
   1   6   0     1677.67     1651.63     52.31 o 
   2   6   0     1858.16     1897.32     56.42 o 
   3   6   0       89.40      100.40      4.18 o 
   4   6   0      212.54      213.76      8.21 o 
   5   6   0      195.44      193.60      8.40 o 
   6   6   0      100.61      104.89      6.39 o 
   7   6   0      171.70      147.39     19.31 o 
   1   7   0     2038.86     2034.69     72.54 o 
   2   7   0      342.23      335.10     11.63 o 
   3   7   0       74.08       85.41      7.39 o 
   4   7   0      640.17      644.49     23.80 o 
   5   7   0      339.40      322.11     12.96 o 
   6   7   0      136.49      131.28      7.79 o 
   0   8   0      807.11      807.43     29.38 o 
   1   8   0      987.68     1127.56    125.58 o 
   2   8   0      231.49      233.25     10.45 o 
   3   8   0       94.76       95.78      4.77 o 
   4   8   0       75.19       76.87      4.78 o 
   5   8   0       24.85       28.77      3.00 o 
   6   8   0       90.41       83.45      8.26 o 
   1   9   0      962.55      976.61     28.24 o 
   2   9   0      350.93      360.52     14.74 o 
   3   9   0       11.70       12.71      1.61 o 
   4   9   0      271.43      274.81     11.41 o 
   5   9   0      273.20      261.43     16.17 o 
   6   9   0       14.43       14.35      4.41 o 
   0  10   0      222.38      231.08     12.15 o 
   1  10   0      157.22      162.67      6.91 o 
   2  10   0      778.40      799.49     31.09 o 
   3  10   0      114.05      116.80      5.51 o 
   4  10   0       40.01       40.87      3.68 o 
   5  10   0       39.09       38.65      5.16 o 
   6  10   0       14.63       10.83      7.86 o 
   1  11   0       14.74       12.29      3.79 o 
   2  11   0       20.60       23.70      2.90 o 
   3  11   0      184.83      177.45      8.62 o 
   4  11   0      365.09      373.19     20.76 o 
   5  11   0      105.35      103.58      9.81 o 
   0  12   0       26.10       26.25      3.54 o 
   1  12   0      148.45      145.18      7.53 o 
   2  12   0      493.61      515.08     18.24 o 
   3  12   0       70.46       69.26      7.17 o 
   4  12   0       89.19       81.56      7.87 o 
   5  12   0       23.23       36.97      7.44 o 
   1  13   0      264.55      262.68     12.47 o 
   2  13   0       24.74       32.49      6.10 o 
   3  13   0       78.71       91.68      8.74 o 
   4  13   0      132.95      135.94     16.98 o 
   0  14   0      157.47      131.89     11.01 o 
   1  14   0      175.95      179.76     13.95 o 
   2  14   0       34.91       37.16      4.52 o 
   3  14   0       57.67       71.66     14.21 o 
   1  15   0      108.78      111.60     10.68 o 
   2  15   0       65.59       64.53      6.56 o 
  -1 -16   1      179.03      181.26     16.99 o 
   0 -16   1      197.62      197.23     18.72 o 
  -3 -15   1       13.33       15.55      3.86 o 
  -2 -15   1       15.52       24.58      5.36 o 
  -1 -15   1       71.57       66.82      9.72 o 
   0 -15   1      268.21      296.17     22.17 o 
   1 -15   1      395.94      383.07     39.34 o 
   2 -15   1       61.82       56.38     11.53 o 
  -3 -14   1       81.48       71.18      6.47 o 
  -2 -14   1      333.42      325.71     18.74 o 
  -1 -14   1      263.25      254.36     15.28 o 
   0 -14   1       65.51       69.97      7.02 o 
   1 -14   1        1.43        3.71      1.59 o 
   2 -14   1       86.60       87.35     12.07 o 
  -4 -13   1      128.68      130.17      9.14 o 
  -3 -13   1       91.87       84.09      6.73 o 
  -2 -13   1       41.80       43.35      5.19 o 
  -1 -13   1      326.85      323.99     16.93 o 
   0 -13   1      264.00      275.83     12.52 o 
   1 -13   1      570.84      555.88     21.86 o 
   2 -13   1      263.70      275.82     13.95 o 
   3 -13   1      168.90      190.30     16.81 o 
   4 -13   1       53.21       42.51      8.48 o 
  -5 -12   1       29.75       31.97      5.63 o 
  -4 -12   1      147.60      136.49     15.61 o 
  -3 -12   1      649.75      612.26     26.53 o 
  -2 -12   1      608.74      619.17     26.88 o 
  -1 -12   1       70.83       70.45      5.85 o 
   0 -12   1        9.30       12.74      3.41 o 
   1 -12   1       70.39       65.98      4.51 o 
   2 -12   1       29.30       27.35      2.18 o 
   3 -12   1      330.41      329.84     14.28 o 
   4 -12   1      379.38      415.58     32.17 o 
  -6 -11   1       67.57       70.97      8.37 o 
  -5 -11   1      337.87      369.40     22.73 o 
  -4 -11   1      399.53      389.05     15.32 o 
  -3 -11   1       31.58       28.26      3.30 o 
  -2 -11   1      517.43      486.57     20.23 o 
  -1 -11   1       45.41       50.20      4.23 o 
   0 -11   1      213.80      214.47      8.13 o 
   1 -11   1      655.75      648.19     17.81 o 
   2 -11   1      391.92      379.79     12.24 o 
   3 -11   1      149.84      147.68      6.49 o 
   4 -11   1      201.66      195.13     13.97 o 
   5 -11   1       24.76       32.69      6.90 o 
  -6 -10   1       29.55       31.24      5.08 o 
  -5 -10   1      198.58      199.66      8.87 o 
  -4 -10   1       82.28       76.26      4.27 o 
  -3 -10   1      502.38      501.37     19.38 o 
  -2 -10   1     1478.52     1441.15     56.37 o 
  -1 -10   1      417.53      414.71     11.06 o 
   0 -10   1      229.78      227.81      6.64 o 
   1 -10   1      192.41      187.07      6.07 o 
   2 -10   1      246.68      234.41      7.81 o 
   3 -10   1      342.62      346.54     16.03 o 
   4 -10   1      609.42      573.55     28.55 o 
   5 -10   1      132.88      142.00     16.44 o 
  -6  -9   1       81.88       89.43      9.48 o 
  -5  -9   1      332.20      322.62     12.14 o 
  -4  -9   1      229.84      239.51      9.32 o 
  -3  -9   1      175.48      186.88      7.80 o 
  -2  -9   1        1.15        0.01      0.70 o 
  -1  -9   1      199.12      198.80      6.07 o 
   0  -9   1     1249.24     1238.92     26.99 o 
   1  -9   1     1388.19     1395.67     27.05 o 
   2  -9   1      193.28      188.98      5.16 o 
   3  -9   1      356.34      311.86     18.99 o 
   4  -9   1      167.38      169.96     10.63 o 
   5  -9   1       19.87       21.86      3.90 o 
  -7  -8   1      117.48      124.51     11.73 o 
  -6  -8   1      194.79      188.13     17.99 o 
  -5  -8   1      801.36      770.19     24.30 o 
  -4  -8   1      107.74      108.08      5.99 o 
  -3  -8   1      256.64      257.24     11.69 o 
  -2  -8   1      988.48     1011.07     30.75 o 
  -1  -8   1      952.94      971.25     20.15 o 
   0  -8   1      957.34      922.32     22.35 o 
   1  -8   1      120.28      120.70      3.03 o 
   2  -8   1      159.37      159.34      4.36 o 
   3  -8   1      256.87      263.40      7.81 o 
   4  -8   1      395.99      396.67     18.87 o 
   5  -8   1       99.40      103.06      9.73 o 
   6  -8   1       59.52       51.52      7.55 o 
  -7  -7   1       99.06       99.59      9.86 o 
  -6  -7   1      365.35      363.85     20.25 o 
  -5  -7   1      611.35      609.48     26.92 o 
  -4  -7   1       46.34       48.24      3.61 o 
  -3  -7   1      227.10      222.52      6.57 o 
  -2  -7   1      571.89      550.42     15.96 o 
  -1  -7   1       12.46       15.36      1.50 o 
   0  -7   1     2070.63     2010.11     36.30 o 
   1  -7   1     2410.57     2321.61     38.51 o 
   2  -7   1      807.78      805.41     19.49 o 
   3  -7   1       92.40       94.26      3.49 o 
   4  -7   1       71.46       66.81      5.84 o 
   5  -7   1       44.88       45.06      4.89 o 
   6  -7   1       96.83      108.78      9.54 o 
  -7  -6   1        5.75        5.29      2.93 o 
  -6  -6   1      103.34       97.51      7.82 o 
  -5  -6   1      325.84      326.43     14.92 o 
  -4  -6   1      853.46      840.39     22.04 o 
  -3  -6   1      392.22      387.59     13.14 o 
  -2  -6   1      797.07      779.22     21.10 o 
  -1  -6   1     1296.32     1267.01     27.85 o 
   0  -6   1     1800.69     1753.76     28.29 o 
   1  -6   1       32.79       34.55      1.10 o 
   2  -6   1      546.40      593.34     10.87 o 
   3  -6   1      699.56      711.77     15.58 o 
   4  -6   1      479.57      470.08     19.67 o 
   5  -6   1      229.45      239.27     15.81 o 
   6  -6   1      153.92      159.50     13.48 o 
  -7  -5   1      178.06      173.08     15.68 o 
  -6  -5   1      368.30      367.70     19.83 o 
  -5  -5   1      165.25      164.05      5.41 o 
  -4  -5   1      505.41      506.98     13.19 o 
  -3  -5   1     1588.53     1633.05     35.29 o 
  -2  -5   1      699.34      680.49     21.08 o 
  -1  -5   1     2455.34     2448.37     42.98 o 
   0  -5   1      351.85      336.98      5.04 o 
   1  -5   1     1422.42     1504.84     30.40 o 
   2  -5   1      448.63      447.43      7.73 o 
   3  -5   1      566.23      564.48     11.32 o 
   4  -5   1       64.54       72.82      5.95 o 
   5  -5   1       25.65       27.02      3.80 o 
   6  -5   1      228.38      220.26     14.92 o 
  -7  -4   1       87.70       79.33      8.22 o 
  -6  -4   1      156.81      150.32     10.20 o 
  -5  -4   1      232.89      226.91      7.11 o 
  -4  -4   1      707.43      695.34     24.21 o 
  -3  -4   1     3107.47     3013.77     63.34 o 
  -2  -4   1     2793.66     2796.42     51.09 o 
  -1  -4   1      999.65     1067.78     31.64 o 
   0  -4   1     1642.66     1681.94     21.32 o 
   1  -4   1      223.70      226.97      3.50 o 
   2  -4   1      138.25      130.97      2.45 o 
   3  -4   1      502.18      506.24      8.70 o 
   4  -4   1      566.69      563.60     23.26 o 
   5  -4   1      398.86      395.41     20.41 o 
   6  -4   1       86.02       87.51      8.98 o 
   7  -4   1        9.41       11.82      3.67 o 
  -7  -3   1      231.68      236.59     14.92 o 
  -6  -3   1      100.60      100.91      7.51 o 
  -5  -3   1      112.51      118.77      5.47 o 
  -4  -3   1      116.32      125.23      6.33 o 
  -3  -3   1      429.94      450.98      9.32 o 
  -2  -3   1     3032.12     3039.49     53.52 o 
  -1  -3   1     6669.23     5966.67    120.83 o 
   0  -3   1      806.34      771.31     27.83 o 
   1  -3   1      969.74     1025.75     18.46 o 
   2  -3   1     2115.12     2172.39     26.93 o 
   3  -3   1     1158.99     1114.50     36.44 o 
   4  -3   1       76.23       85.69      5.62 o 
   5  -3   1      200.08      206.69     11.91 o 
   6  -3   1       32.70       35.67      4.68 o 
   7  -3   1       61.41       55.24      7.33 o 
  -8  -2   1       53.36       58.55      7.65 o 
  -7  -2   1       90.51       84.09      7.78 o 
  -6  -2   1      350.85      349.79     11.52 o 
  -5  -2   1      350.12      360.71     10.37 o 
  -4  -2   1     1925.40     1910.57     56.68 o 
  -3  -2   1     2435.23     2365.72     45.72 o 
  -2  -2   1       21.97       26.90      0.95 o 
  -1  -2   1       29.79       37.29      1.46 o 
   0  -2   1      138.94      145.51      3.38 o 
   1  -2   1      450.51      491.51      9.23 o 
   2  -2   1     1798.23     1858.75     17.45 o 
   3  -2   1      500.44      532.42     17.91 o 
   4  -2   1      220.34      223.34     11.57 o 
   5  -2   1      611.06      611.42     28.35 o 
   6  -2   1       21.77       21.62      4.34 o 
   7  -2   1       93.71      108.55     11.32 o 
  -8  -1   1       22.92       32.07      4.67 o 
  -7  -1   1      474.49      465.26     25.29 o 
  -6  -1   1      845.66      802.72     23.54 o 
  -5  -1   1       20.32       20.53      1.66 o 
  -4  -1   1      590.92      597.06     18.18 o 
  -3  -1   1      395.87      414.85      8.42 o 
  -2  -1   1      709.45      732.38     11.51 o 
  -1  -1   1     2789.94     2818.27     19.83 o 
   0  -1   1     5043.05     4482.06     41.89 o 
   1  -1   1     1740.75     1752.23     22.41 o 
   2  -1   1      270.32      267.62      8.23 o 
   3  -1   1      331.97      339.81     13.66 o 
   4  -1   1      188.16      198.62      9.97 o 
   5  -1   1      132.59      135.44     11.17 o 
   6  -1   1        6.91       10.34      2.85 o 
   7  -1   1       40.74       50.84      7.42 o 
  -8   0   1        1.55        0.67      1.44 o 
  -7   0   1       44.10       48.27      5.64 o 
  -6   0   1       32.82       35.78      2.80 o 
  -5   0   1     1197.47     1168.27     39.63 o 
  -4   0   1     2482.79     2401.12     53.30 o 
  -3   0   1       72.21       69.44      2.38 o 
  -2   0   1      380.92      462.47      6.93 o 
  -1   0   1     4010.18     3280.14    113.68 o 
   0   0   1      596.66      652.55     11.17 o 
   1   0   1     2841.17     2839.51     24.45 o 
   2   0   1     4888.45     4653.66     67.85 o 
   3   0   1       28.23       27.86      1.10 o 
   4   0   1        1.03        4.13      1.43 o 
   5   0   1      188.31      183.45     10.73 o 
   6   0   1      434.21      428.09     25.61 o 
   7   0   1       28.25       27.89      5.20 o 
  -8   1   1       12.96       16.95      4.02 o 
  -7   1   1      484.12      462.09     23.19 o 
  -6   1   1      819.55      728.29     50.09 o 
  -5   1   1       34.59       38.79      2.02 o 
  -4   1   1      610.50      622.47     15.11 o 
  -3   1   1      387.39      399.71      7.66 o 
  -2   1   1      760.63      767.25     10.62 o 
  -1   1   1     2634.69     2838.42    142.70 o 
   0   1   1     5370.47     4606.95     93.25 o 
   1   1   1     1577.78     1623.39     39.75 o 
   2   1   1      252.54      242.92      4.79 o 
   3   1   1      381.03      393.38     12.04 o 
   4   1   1      187.11      197.55      5.69 o 
   5   1   1      140.08      140.03      9.00 o 
   6   1   1        6.49        5.30      2.76 o 
   7   1   1       46.63       51.82      6.55 o 
  -8   2   1       45.19       51.54     11.29 o 
  -7   2   1       89.33       86.37      6.82 o 
  -6   2   1      323.91      310.17     14.77 o 
  -5   2   1      327.90      368.32     12.53 o 
  -4   2   1     1950.09     1906.49     42.42 o 
  -3   2   1     2504.78     2483.03     46.09 o 
  -2   2   1       24.84       31.11      1.54 o 
   0   2   1      145.89      147.84      2.14 o 
   1   2   1      437.31      449.69     12.50 o 
   2   2   1     1810.30     1843.46     55.55 o 
   3   2   1      428.19      493.15     23.01 o 
   4   2   1      249.35      243.26      7.28 o 
   5   2   1      674.79      697.17     31.13 o 
   6   2   1       26.15       29.83      4.25 o 
   7   2   1       82.81       78.02      9.45 o 
  -7   3   1      225.15      211.41     13.33 o 
  -6   3   1      114.18      116.14      5.42 o 
  -5   3   1      126.55      131.67      4.83 o 
  -4   3   1      124.82      129.42      3.90 o 
  -3   3   1      418.44      425.63      8.75 o 
  -2   3   1     2975.46     3071.28     44.60 o 
  -1   3   1     6807.79     6096.19     56.51 o 
   0   3   1      709.77      708.03      9.22 o 
   1   3   1      831.56      857.87     34.20 o 
   2   3   1     2197.10     2229.68     67.48 o 
   3   3   1     1212.59     1201.82     32.25 o 
   4   3   1       77.73       78.91      3.83 o 
   5   3   1      208.49      212.59     13.11 o 
   6   3   1       30.64       32.79      5.41 o 
   7   3   1       50.82       41.31      9.27 o 
  -7   4   1       87.40       85.17      6.49 o 
  -6   4   1      149.45      145.21      6.21 o 
  -5   4   1      188.03      185.15      9.22 o 
  -4   4   1      759.73      753.40     18.31 o 
  -3   4   1     3190.76     3224.64     62.93 o 
  -2   4   1     2682.99     2661.12     43.22 o 
  -1   4   1     1100.07     1175.61     13.11 o 
   0   4   1     1694.54     1607.07     48.54 o 
   1   4   1      216.43      220.30     10.51 o 
   2   4   1      175.05      173.23      9.02 o 
   3   4   1      472.01      477.51     15.19 o 
   4   4   1      587.22      545.10     23.19 o 
   5   4   1      410.04      409.25     14.65 o 
   6   4   1      104.91      112.71      9.13 o 
   7   4   1        6.16       16.50     11.81 o 
  -7   5   1      207.72      206.90     19.20 o 
  -6   5   1      404.86      387.56     13.31 o 
  -5   5   1      123.27      128.22      5.89 o 
  -4   5   1      504.84      520.44     13.22 o 
  -3   5   1     1577.14     1652.85     34.23 o 
  -2   5   1      693.35      674.55     12.12 o 
  -1   5   1     2479.02     2458.04     38.81 o 
   0   5   1      380.98      351.02     12.21 o 
   1   5   1     1440.36     1494.58     61.13 o 
   2   5   1      542.02      530.05     17.63 o 
   3   5   1      596.59      604.06     17.26 o 
   4   5   1       59.19       65.46      4.13 o 
   5   5   1       23.81       24.93      2.52 o 
   6   5   1      206.14      221.23     15.68 o 
  -7   6   1        5.56       10.73      4.47 o 
  -6   6   1       95.65       94.88      4.97 o 
  -5   6   1      314.47      317.03     10.79 o 
  -4   6   1      853.95      856.15     21.56 o 
  -3   6   1      347.85      343.65      8.42 o 
  -2   6   1      826.78      820.36     16.18 o 
  -1   6   1     1348.42     1333.47     26.31 o 
   0   6   1     1854.43     1752.94     61.98 o 
   1   6   1       27.80       27.62      3.84 o 
   2   6   1      595.71      614.10     22.04 o 
   3   6   1      711.89      734.27     22.01 o 
   4   6   1      401.14      362.17     19.24 o 
   5   6   1      269.65      277.08     11.49 o 
   6   6   1      177.48      185.52     14.35 o 
  -7   7   1      111.88      108.31     15.24 o 
  -6   7   1      384.82      383.52     19.92 o 
  -5   7   1      612.15      614.62     19.26 o 
  -4   7   1       50.71       49.20      2.56 o 
  -3   7   1      232.03      220.26      6.09 o 
  -2   7   1      521.66      530.84     15.88 o 
  -1   7   1       16.04       17.86      1.15 o 
   0   7   1     2078.18     1949.08     74.00 o 
   1   7   1     2437.86     2432.44    103.81 o 
   2   7   1      878.22      886.92     32.70 o 
   3   7   1      116.05      117.91      5.30 o 
   4   7   1       66.55       65.48      4.38 o 
   5   7   1       42.56       37.45      3.73 o 
   6   7   1       82.86       76.71      8.93 o 
  -7   8   1      121.97      113.96     17.00 o 
  -6   8   1      182.47      175.83     12.60 o 
  -5   8   1      776.35      769.24     34.30 o 
  -4   8   1      139.53      147.60      6.30 o 
  -3   8   1      287.89      284.56      8.18 o 
  -2   8   1      961.63     1031.25     43.80 o 
  -1   8   1      951.61      969.69     34.53 o 
   0   8   1      990.75     1122.91    142.49 o 
   1   8   1      121.86      126.62      9.46 o 
   2   8   1      163.26      160.32      9.25 o 
   3   8   1      248.85      260.14     14.55 o 
   4   8   1      409.30      419.99     16.62 o 
   5   8   1      125.14      134.80      7.74 o 
   6   8   1       65.07       61.18     13.18 o 
  -6   9   1       94.07       92.39      8.41 o 
  -5   9   1      339.12      329.71     17.43 o 
  -4   9   1      240.63      242.52     12.71 o 
  -3   9   1      172.85      176.26      6.38 o 
  -2   9   1        0.06        0.69      0.90 o 
  -1   9   1      234.34      240.30      7.51 o 
   0   9   1     1219.39     1199.32     33.57 o 
   1   9   1     1388.88     1459.94     71.99 o 
   2   9   1      202.23      194.96     15.67 o 
   3   9   1      392.19      405.67     19.34 o 
   4   9   1      168.21      160.26      9.20 o 
   5   9   1       21.87       22.87      3.40 o 
  -6  10   1       25.04       22.45      6.74 o 
  -5  10   1      171.73      174.11     12.13 o 
  -4  10   1       72.10       59.57      6.00 o 
  -3  10   1      519.01      537.51     21.59 o 
  -2  10   1     1526.40     1517.47     35.56 o 
  -1  10   1      441.06      429.65     13.86 o 
   0  10   1      216.75      216.48     15.10 o 
   1  10   1      184.83      177.27     14.40 o 
   2  10   1      216.47      206.76     18.72 o 
   3  10   1      337.71      347.52     18.88 o 
   4  10   1      647.93      656.29     26.56 o 
   5  10   1      161.55      159.57     12.60 o 
  -6  11   1       47.88       48.06     10.83 o 
  -5  11   1      347.82      333.29     30.67 o 
  -4  11   1      402.38      369.82     19.16 o 
  -3  11   1       29.65       30.58      5.21 o 
  -2  11   1      521.25      511.58     14.37 o 
  -1  11   1       31.74       45.27      4.48 o 
   0  11   1      247.93      255.27     17.16 o 
   1  11   1      635.04      743.87     88.70 o 
   2  11   1      401.22      410.07     26.63 o 
   3  11   1      152.28      156.01      9.01 o 
   4  11   1      210.22      204.89     15.49 o 
   5  11   1       28.88       41.35      6.22 o 
  -5  12   1       41.18       25.46      8.56 o 
  -4  12   1      118.65      133.96     25.94 o 
  -3  12   1      646.31      640.30     36.01 o 
  -2  12   1      622.66      633.16     27.32 o 
  -1  12   1       72.88       71.76      4.47 o 
   0  12   1        9.84       12.29      1.86 o 
   1  12   1       69.28       73.67      5.11 o 
   2  12   1       34.19       33.91      4.16 o 
   3  12   1      341.60      349.66     17.35 o 
   4  12   1      395.15      407.89     26.59 o 
  -4  13   1      127.33      153.68     13.02 o 
  -3  13   1       92.96       85.64      7.85 o 
  -2  13   1       31.09       32.65      4.68 o 
  -1  13   1      290.33      294.07     16.22 o 
   0  13   1      270.86      286.92     13.36 o 
   1  13   1      633.97      645.99     26.10 o 
   2  13   1      267.75      309.65     28.52 o 
   3  13   1      147.78      153.77     14.15 o 
   4  13   1       47.94       47.08     10.43 o 
  -4  14   1       65.22       64.54      7.75 o 
  -3  14   1       63.75       69.77      7.37 o 
  -2  14   1      332.31      344.58     19.52 o 
  -1  14   1      271.75      278.51     15.97 o 
   0  14   1       63.94       55.44      8.56 o 
   1  14   1        1.08        1.59      1.86 o 
   2  14   1       95.19      100.50      9.89 o 
   3  14   1      112.09      104.91     15.29 o 
  -3  15   1       13.40       11.06      3.73 o 
  -2  15   1       19.92       35.48     13.79 o 
  -1  15   1       58.80       65.58      7.68 o 
   0  15   1      273.94      255.76     23.62 o 
  -1  16   1      171.58      177.72     20.29 o 
   0  16   1      190.50      203.09     24.11 o 
  -3 -15   2       63.08       66.31     10.64 o 
  -2 -15   2      107.82      103.19     12.83 o 
  -1 -15   2      176.86      162.86     16.83 o 
   0 -15   2       99.20       95.18     11.27 o 
   1 -15   2       30.14       22.03      7.10 o 
  -4 -14   2       33.81       35.65      4.81 o 
  -3 -14   2       29.85       32.30      4.91 o 
  -2 -14   2       45.93       44.13      6.04 o 
  -1 -14   2       59.98       51.61      6.45 o 
   0 -14   2      368.11      380.06     22.62 o 
   1 -14   2      223.83      215.20     16.04 o 
   2 -14   2      110.17      110.00     13.88 o 
  -5 -13   2       16.53       23.96      7.44 o 
  -4 -13   2      119.38      115.28     11.35 o 
  -3 -13   2      484.62      494.46     26.69 o 
  -2 -13   2      523.84      498.76     26.35 o 
  -1 -13   2      226.06      218.94     12.91 o 
   0 -13   2       94.17       96.38      8.79 o 
   1 -13   2      155.15      153.24     12.25 o 
   2 -13   2      146.48      172.63     10.49 o 
   3 -13   2      247.89      258.11     20.51 o 
  -5 -12   2      137.91      135.74     10.08 o 
  -4 -12   2      139.64      133.89      8.96 o 
  -3 -12   2       12.70       14.31      2.66 o 
  -2 -12   2        3.71        4.26      2.79 o 
  -1 -12   2      710.99      677.37     32.10 o 
   0 -12   2      455.23      457.77     22.87 o 
   1 -12   2      219.95      218.80     11.15 o 
   2 -12   2      103.21       95.35      9.67 o 
   3 -12   2      184.70      173.26     13.42 o 
   4 -12   2       14.36       19.66      4.37 o 
  -6 -11   2       68.60       53.89     11.78 o 
  -5 -11   2        1.49        3.34      1.57 o 
  -4 -11   2       62.97       58.33      5.14 o 
  -3 -11   2     1398.41     1349.32     55.02 o 
  -2 -11   2      763.04      742.91     31.50 o 
  -1 -11   2       55.82       57.40      6.23 o 
   0 -11   2      141.00      146.30      9.85 o 
   1 -11   2       34.12       37.50      3.03 o 
   2 -11   2      189.61      193.13      9.78 o 
   3 -11   2      125.21      125.81      8.46 o 
   4 -11   2      113.69       99.62     11.87 o 
  -6 -10   2      232.59      249.80     19.84 o 
  -5 -10   2      240.75      236.59     14.94 o 
  -4 -10   2       26.48       34.69      3.71 o 
  -3 -10   2       83.90       74.60      5.72 o 
  -2 -10   2       37.10       34.73      5.11 o 
  -1 -10   2     1044.58     1045.78     41.03 o 
   0 -10   2     1553.29     1602.81     63.72 o 
   1 -10   2      267.98      276.73      9.50 o 
   2 -10   2      289.08      283.99     12.35 o 
   3 -10   2      266.19      247.99     10.38 o 
   4 -10   2      146.17      135.86      9.98 o 
  -7  -9   2        6.08       13.49      4.60 o 
  -6  -9   2       17.82       21.26      3.01 o 
  -5  -9   2       64.96       57.74      5.47 o 
  -4  -9   2      376.75      380.73     17.31 o 
  -3  -9   2     1075.98     1069.90     39.00 o 
  -2  -9   2      760.28      766.67     28.43 o 
  -1  -9   2      317.10      301.53     19.88 o 
   0  -9   2      163.90      172.85      8.73 o 
   1  -9   2      513.11      521.37     12.89 o 
   2  -9   2      205.06      186.26     20.05 o 
   3  -9   2      503.24      489.41     16.64 o 
   4  -9   2       97.09       85.87      7.29 o 
   5  -9   2      146.20      129.95     11.47 o 
  -7  -8   2       54.96       62.09      8.13 o 
  -6  -8   2      800.84      769.25     27.44 o 
  -5  -8   2      608.40      655.65     40.52 o 
  -4  -8   2       37.49       38.86      2.98 o 
  -3  -8   2       65.63       64.03      4.32 o 
  -2  -8   2      488.37      472.35     17.01 o 
  -1  -8   2      168.25      176.96      7.51 o 
   0  -8   2     1259.77     1197.54     28.29 o 
   1  -8   2     1224.55     1193.70     43.22 o 
   2  -8   2      246.47      236.54      9.33 o 
   3  -8   2      529.46      547.65     18.13 o 
   4  -8   2       49.22       48.68      4.77 o 
   5  -8   2       54.12       56.96      6.30 o 
  -7  -7   2       69.49       66.33      8.02 o 
  -6  -7   2       10.28       10.46      1.89 o 
  -5  -7   2      300.23      311.86     11.28 o 
  -4  -7   2     1374.65     1414.36     73.45 o 
  -3  -7   2      817.85      836.63     28.01 o 
  -2  -7   2      125.72      116.81      4.97 o 
  -1  -7   2      257.17      269.16     14.07 o 
   0  -7   2     1427.85     1354.42     33.71 o 
   1  -7   2      391.51      393.12      8.94 o 
   2  -7   2      534.49      535.37     13.81 o 
   3  -7   2      774.99      796.76     23.92 o 
   4  -7   2      150.59      144.88      9.53 o 
   5  -7   2       48.63       54.97      6.33 o 
  -7  -6   2      136.95      150.87     11.92 o 
  -6  -6   2      414.10      420.94     22.79 o 
  -5  -6   2      412.32      414.92     14.28 o 
  -4  -6   2      326.61      323.83     10.69 o 
  -3  -6   2      275.63      273.25      9.76 o 
  -2  -6   2      955.80      971.57     29.11 o 
  -1  -6   2      105.90      102.21      2.40 o 
   0  -6   2     1177.93     1113.57     28.21 o 
   1  -6   2     1571.21     1624.29     32.12 o 
   2  -6   2     1261.84     1191.59     28.28 o 
   3  -6   2      468.87      472.21     13.60 o 
   4  -6   2      309.12      320.15     15.83 o 
   5  -6   2        3.39        4.12      2.59 o 
   6  -6   2       18.65       21.85      5.07 o 
  -8  -5   2       31.32       34.86      8.50 o 
  -7  -5   2       86.00       81.54      7.84 o 
  -6  -5   2       62.12       66.05      3.90 o 
  -5  -5   2      526.67      543.69     16.79 o 
  -4  -5   2      457.37      438.60     12.41 o 
  -3  -5   2      884.17      943.46     23.04 o 
  -2  -5   2     2001.11     2103.54     57.99 o 
  -1  -5   2      534.64      491.66      7.91 o 
   0  -5   2      256.77      250.69      5.98 o 
   1  -5   2      291.38      298.41      6.12 o 
   2  -5   2      184.57      189.98      6.46 o 
   3  -5   2      200.24      201.55      9.56 o 
   4  -5   2      305.81      313.72     16.57 o 
   5  -5   2      350.15      353.38     21.14 o 
   6  -5   2      183.64      185.25     15.00 o 
  -8  -4   2      191.10      170.74     13.85 o 
  -7  -4   2      375.99      372.93     24.75 o 
  -6  -4   2       25.45       25.39      1.90 o 
  -5  -4   2       72.81       75.27      5.19 o 
  -4  -4   2      646.73      635.73     15.93 o 
  -3  -4   2     1597.77     1676.21     54.86 o 
  -2  -4   2      879.22      888.76     23.81 o 
  -1  -4   2     1238.33     1247.81     21.94 o 
   0  -4   2      427.46      418.27     12.89 o 
   1  -4   2      445.81      419.19      9.39 o 
   2  -4   2      811.91      871.83     19.49 o 
   3  -4   2      652.61      665.19     24.83 o 
   4  -4   2      610.20      622.38     27.57 o 
   5  -4   2       56.53       59.19      6.40 o 
   6  -4   2       33.02       34.30      6.41 o 
  -8  -3   2       21.16       24.13      7.51 o 
  -7  -3   2       16.84       18.84      3.77 o 
  -6  -3   2        7.49        8.67      2.36 o 
  -5  -3   2      252.79      254.59      8.52 o 
  -4  -3   2       39.27       42.93      2.37 o 
  -3  -3   2      130.19      119.12      3.88 o 
  -2  -3   2     2876.58     2773.91     68.04 o 
  -1  -3   2     3239.13     3126.59     43.06 o 
   0  -3   2      513.65      517.53      8.89 o 
   1  -3   2      859.38      852.24     23.33 o 
   2  -3   2      111.53      109.68      5.23 o 
   3  -3   2      121.72      123.97      6.19 o 
   4  -3   2      506.40      518.26     25.30 o 
   5  -3   2      538.02      523.68     27.97 o 
   6  -3   2      143.86      135.82     11.61 o 
  -8  -2   2      118.21      119.41     10.07 o 
  -7  -2   2      177.68      186.61     11.72 o 
  -6  -2   2      145.63      139.97      5.46 o 
  -5  -2   2      179.74      167.43      6.22 o 
  -4  -2   2     1545.01     1512.65     34.44 o 
  -3  -2   2      104.08      111.19      6.63 o 
  -2  -2   2      731.89      764.83      9.98 o 
  -1  -2   2      733.91      767.00     12.29 o 
   0  -2   2       24.12       25.10      1.57 o 
   1  -2   2     1236.25     1250.31     21.69 o 
   2  -2   2     1513.29     1539.55     28.77 o 
   3  -2   2      273.53      281.09     12.57 o 
   4  -2   2       71.47       74.93      6.76 o 
   5  -2   2      193.16      213.06     14.18 o 
   6  -2   2       43.47       47.11     10.71 o 
  -8  -1   2        3.67        5.04      1.85 o 
  -7  -1   2      251.14      236.44      9.80 o 
  -6  -1   2      180.46      182.13      7.03 o 
  -5  -1   2      521.68      528.86     14.58 o 
  -4  -1   2      495.46      499.91     11.99 o 
  -2  -1   2      649.17      675.59     10.53 o 
  -1  -1   2     4158.42     4000.60     64.82 o 
   0  -1   2     3122.15     2943.85     49.07 o 
   1  -1   2      246.07      251.22     11.15 o 
   2  -1   2      105.67       94.09      7.22 o 
   3  -1   2      175.26      196.08      8.60 o 
   4  -1   2      681.64      686.74     32.21 o 
   5  -1   2      148.32      165.27     11.67 o 
   6  -1   2       20.85       25.38      4.65 o 
  -8   0   2       13.67       13.03      3.08 o 
  -7   0   2      132.94      128.62      6.27 o 
  -6   0   2       54.76       62.45      3.46 o 
  -5   0   2      638.81      696.58     18.57 o 
  -4   0   2      157.57      149.95      4.28 o 
  -3   0   2      148.03      153.81      4.56 o 
  -2   0   2      573.78      564.19     12.50 o 
  -1   0   2      846.09      920.39     21.42 o 
   0   0   2      351.09      382.47      7.50 o 
   1   0   2     2588.70     2613.40     38.15 o 
   2   0   2     2714.76     2621.89     87.36 o 
   3   0   2       65.79       64.58      5.07 o 
   4   0   2       10.55       14.00      2.71 o 
   5   0   2      116.61      118.96      9.90 o 
   6   0   2       17.45       22.54      4.40 o 
  -8   1   2        0.80        1.38      1.78 o 
  -7   1   2      233.21      231.70      9.52 o 
  -6   1   2      184.06      182.62      7.11 o 
  -5   1   2      523.79      518.42     13.61 o 
  -4   1   2      502.34      513.14     11.58 o 
  -3   1   2        8.12        9.48      0.97 o 
  -2   1   2      800.53      809.98     30.37 o 
  -1   1   2     4269.65     3928.05     98.80 o 
   0   1   2     2959.17     2710.22    113.17 o 
   1   1   2      245.53      244.39      3.53 o 
   2   1   2       96.38       95.40     11.03 o 
   3   1   2      137.64      143.38      8.78 o 
   4   1   2      720.42      709.80     32.57 o 
   5   1   2      159.37      195.09     14.14 o 
   6   1   2       29.29       32.01      6.36 o 
  -8   2   2      134.92      138.74     16.47 o 
  -7   2   2      190.76      187.65      8.12 o 
  -6   2   2      122.85      122.97      5.82 o 
  -5   2   2      138.53      140.21     10.14 o 
  -4   2   2     1605.02     1614.46     32.10 o 
  -3   2   2      120.53      120.70      2.38 o 
  -2   2   2      781.74      836.33     13.46 o 
  -1   2   2      825.94      794.96     21.87 o 
   0   2   2       29.06       30.67      1.27 o 
   1   2   2     1277.87     1216.02     20.04 o 
   2   2   2     1444.45     1486.39     53.55 o 
   3   2   2      278.12      291.96      7.72 o 
   4   2   2       83.28       89.51      7.63 o 
   5   2   2      190.26      211.97     15.01 o 
   6   2   2       51.25       58.74      7.10 o 
  -8   3   2       16.50       16.51      7.16 o 
  -7   3   2       20.47       23.77      2.51 o 
  -6   3   2        7.05       11.28      1.40 o 
  -5   3   2      286.97      282.57      7.88 o 
  -4   3   2       47.25       53.03      1.74 o 
  -3   3   2      144.56      146.31      6.01 o 
  -2   3   2     2864.19     2894.08     47.00 o 
  -1   3   2     3417.09     3264.47    105.92 o 
   0   3   2      459.79      472.58     11.47 o 
   1   3   2      851.60      892.91     18.13 o 
   2   3   2      106.77       99.92      5.98 o 
   3   3   2       95.40       99.37      4.08 o 
   4   3   2      555.08      554.14     26.99 o 
   5   3   2      566.68      545.29     38.92 o 
   6   3   2      126.11      116.78     11.53 o 
  -8   4   2      201.69      183.78     20.06 o 
  -7   4   2      413.46      394.92     20.25 o 
  -6   4   2       10.15       11.55      1.69 o 
  -5   4   2      108.29      102.50      3.42 o 
  -4   4   2      630.95      616.23     12.25 o 
  -3   4   2     1606.33     1668.35     31.41 o 
  -2   4   2      876.69      932.47     14.76 o 
  -1   4   2     1263.03     1294.87     30.92 o 
   0   4   2      468.77      462.57     11.26 o 
   1   4   2      484.22      459.39     10.47 o 
   2   4   2      909.77      967.73     17.18 o 
   3   4   2      606.88      642.32     21.94 o 
   4   4   2      588.63      589.77     19.72 o 
   5   4   2       58.38       67.97      7.79 o 
   6   4   2       33.83       38.03      9.91 o 
  -8   5   2       30.29       26.32      8.38 o 
  -7   5   2       96.01       88.79      7.22 o 
  -6   5   2       63.07       58.42      3.26 o 
  -5   5   2      590.51      575.52     13.68 o 
  -4   5   2      508.98      478.33     21.14 o 
  -3   5   2      872.44      899.80     23.72 o 
  -2   5   2     2041.30     2096.25     32.64 o 
  -1   5   2      578.14      536.77     14.31 o 
   0   5   2      264.51      271.53      7.65 o 
   1   5   2      277.37      278.77      8.03 o 
   2   5   2      203.27      201.05      6.53 o 
   3   5   2      206.08      216.66     12.13 o 
   4   5   2      355.01      360.91     13.40 o 
   5   5   2      347.23      370.61     23.35 o 
   6   5   2      163.54      169.72     15.33 o 
  -7   6   2      163.69      151.72     10.38 o 
  -6   6   2      444.02      442.58     20.13 o 
  -5   6   2      384.93      382.18     16.30 o 
  -4   6   2      372.67      372.05     12.36 o 
  -3   6   2      253.29      245.64      7.60 o 
  -2   6   2      989.07     1018.62     16.88 o 
  -1   6   2      117.45      122.85      4.85 o 
   0   6   2     1092.07     1060.39     29.79 o 
   1   6   2     1724.07     1691.31     45.64 o 
   2   6   2     1314.85     1242.34     29.69 o 
   3   6   2      428.84      416.73     22.52 o 
   4   6   2      280.79      289.32     18.57 o 
   5   6   2        3.36        3.76      2.29 o 
   6   6   2       15.38       18.85      4.85 o 
  -7   7   2       71.94       77.10      7.28 o 
  -6   7   2        8.40       10.08      2.42 o 
  -5   7   2      307.87      301.44     13.74 o 
  -4   7   2     1469.19     1435.94     47.39 o 
  -3   7   2      805.11      894.99     53.01 o 
  -2   7   2      124.08      109.14      2.63 o 
  -1   7   2      284.29      289.69     10.32 o 
   0   7   2     1411.21     1381.73     40.93 o 
   1   7   2      393.55      390.92     13.76 o 
   2   7   2      528.09      505.06     14.73 o 
   3   7   2      840.48      915.71     43.20 o 
   4   7   2      154.96      155.50      8.04 o 
   5   7   2       40.66       51.33     12.28 o 
  -7   8   2       70.43       81.78     10.80 o 
  -6   8   2      794.69      760.55     35.07 o 
  -5   8   2      641.06      635.80     26.91 o 
  -4   8   2       49.37       45.30      3.34 o 
  -3   8   2       65.51       71.21      5.36 o 
  -2   8   2      514.38      500.52     17.63 o 
  -1   8   2      173.71      181.24      4.59 o 
   0   8   2     1281.18     1282.13     40.99 o 
   1   8   2     1248.98     1277.27     41.70 o 
   2   8   2      281.87      281.95      9.57 o 
   3   8   2      501.44      539.24     30.58 o 
   4   8   2       42.73       36.92      4.27 o 
   5   8   2       55.08       45.78      7.21 o 
  -7   9   2        4.86        4.15      4.48 o 
  -6   9   2       18.74       23.08      6.09 o 
  -5   9   2       69.64       62.25      5.25 o 
  -4   9   2      379.09      427.43     22.24 o 
  -3   9   2     1092.75     1105.82     41.06 o 
  -2   9   2      836.08      808.51     28.99 o 
  -1   9   2      315.93      309.15     13.90 o 
   0   9   2      152.79      161.25      8.22 o 
   1   9   2      495.13      533.36     20.33 o 
   2   9   2      208.40      214.01      9.23 o 
   3   9   2      473.41      473.27     28.89 o 
   4   9   2      115.15      111.57      7.22 o 
   5   9   2      168.69      162.49     13.51 o 
  -6  10   2      234.75      249.83     27.73 o 
  -5  10   2      229.90      225.22     23.08 o 
  -4  10   2       33.09       47.22      6.96 o 
  -3  10   2       86.77       86.15      6.86 o 
  -2  10   2       31.44       34.25      3.90 o 
  -1  10   2     1114.42     1121.25     27.95 o 
   0  10   2     1620.83     1645.21     61.04 o 
   1  10   2      220.71      227.26     11.59 o 
   2  10   2      244.70      257.26     12.79 o 
   3  10   2      277.84      264.76     17.89 o 
   4  10   2      153.72      152.41     10.05 o 
  -6  11   2       68.10       60.89     12.69 o 
  -5  11   2        0.73        1.46      2.59 o 
  -4  11   2       58.13       58.16      6.46 o 
  -3  11   2     1415.94     1438.00     59.84 o 
  -2  11   2      766.54      773.22     31.94 o 
  -1  11   2       81.27       81.39      5.38 o 
   0  11   2      120.05      138.27     15.10 o 
   1  11   2       33.78       34.53      3.81 o 
   2  11   2      190.51      189.97     10.21 o 
   3  11   2      119.81      110.39     11.13 o 
   4  11   2      115.48      111.96      8.67 o 
  -5  12   2      144.84      180.14     21.89 o 
  -4  12   2      127.30      131.16     10.28 o 
  -3  12   2       11.31        7.69      3.70 o 
  -2  12   2        4.18        5.87      2.21 o 
  -1  12   2      693.18      673.88     29.39 o 
   0  12   2      455.82      469.17     15.66 o 
   1  12   2      242.27      250.79     13.19 o 
   2  12   2       91.48       77.89      5.84 o 
   3  12   2      182.67      186.08     15.63 o 
   4  12   2       10.80        6.81      5.11 o 
  -5  13   2       16.75       20.76      6.37 o 
  -4  13   2      130.70      124.96     11.04 o 
  -3  13   2      506.91      523.88     26.76 o 
  -2  13   2      491.85      483.51     25.58 o 
  -1  13   2      189.41      176.64     12.78 o 
   0  13   2      111.76      105.57      8.11 o 
   1  13   2      159.48      172.18     12.12 o 
   2  13   2      158.92      160.73      9.80 o 
   3  13   2      270.30      243.67     32.65 o 
  -4  14   2       27.86       27.97      5.47 o 
  -3  14   2       27.59       29.00      5.50 o 
  -2  14   2       44.06       42.65      5.42 o 
  -1  14   2       51.20       48.77      5.86 o 
   0  14   2      368.91      391.28     23.96 o 
   1  14   2      209.93      210.66     14.52 o 
   2  14   2      123.40      109.44     17.70 o 
  -3  15   2       89.31       89.05      8.67 o 
  -2  15   2      103.81      110.87      9.89 o 
  -1  15   2      158.89      152.43     12.16 o 
   0  15   2      100.98       93.96      9.40 o 
   1  15   2       33.85       34.76      6.40 o 
  -2 -15   3       35.14       44.91      8.48 o 
  -1 -15   3        3.15        1.50      2.41 o 
  -4 -14   3      127.60      145.67     24.24 o 
  -3 -14   3      190.38      190.39     15.04 o 
  -2 -14   3       45.32       46.80      5.74 o 
  -1 -14   3       67.62       53.57      6.85 o 
   0 -14   3       88.30       84.73      9.28 o 
   1 -14   3       34.10       42.82      6.71 o 
  -5 -13   3       16.05       21.94      5.77 o 
  -4 -13   3       30.39       29.13      4.89 o 
  -3 -13   3       69.88       66.90      6.75 o 
  -2 -13   3       16.89       18.34      4.14 o 
  -1 -13   3       94.89      100.67      9.98 o 
   0 -13   3      328.15      330.82     20.88 o 
   1 -13   3       27.62       32.03      5.03 o 
   2 -13   3      187.01      194.81     17.09 o 
  -5 -12   3       14.48       14.34      3.19 o 
  -4 -12   3      102.45       96.56      8.61 o 
  -3 -12   3       29.88       27.18      4.89 o 
  -2 -12   3      376.99      355.62     20.24 o 
  -1 -12   3      173.64      180.59     13.21 o 
   0 -12   3      102.53      110.22      9.95 o 
   1 -12   3        8.39        7.72      1.67 o 
   2 -12   3       40.38       38.57      3.97 o 
   3 -12   3       17.14       21.70      4.99 o 
  -6 -11   3       85.59       82.77      8.04 o 
  -5 -11   3       49.68       48.38      4.99 o 
  -4 -11   3       88.88       82.23      6.46 o 
  -3 -11   3      269.71      297.28     17.14 o 
  -2 -11   3        2.36        4.70      1.71 o 
  -1 -11   3      265.04      259.76     16.05 o 
   0 -11   3      102.92      107.36      7.39 o 
   1 -11   3       85.79       87.93      5.15 o 
   2 -11   3      100.50      105.32      6.81 o 
   3 -11   3       48.64       51.88      4.76 o 
  -6 -10   3       30.27       32.48      5.04 o 
  -5 -10   3       69.07       63.94      6.38 o 
  -4 -10   3      161.33      160.53      9.78 o 
  -3 -10   3      441.32      444.23     20.69 o 
  -2 -10   3       25.95       29.62      3.78 o 
  -1 -10   3      514.95      520.67     24.44 o 
   0 -10   3      191.09      188.02      7.59 o 
   1 -10   3      163.95      165.18      6.96 o 
   2 -10   3       53.49       47.22      3.92 o 
   3 -10   3       86.25       82.96      5.79 o 
   4 -10   3       81.35       90.65     10.48 o 
  -7  -9   3       43.70       42.74     12.28 o 
  -6  -9   3      275.28      254.08     15.39 o 
  -5  -9   3      152.87      132.13     14.64 o 
  -4  -9   3      258.59      267.96     13.08 o 
  -3  -9   3      108.59      110.17     11.71 o 
  -2  -9   3      107.26      113.05      7.43 o 
  -1  -9   3      427.44      411.01     10.67 o 
   0  -9   3       84.38       81.43      9.67 o 
   1  -9   3      100.65      105.58      5.01 o 
   2  -9   3      680.05      678.42     20.89 o 
   3  -9   3      261.69      246.80     14.08 o 
   4  -9   3       28.06       20.83      6.65 o 
  -7  -8   3       36.21       37.08      6.73 o 
  -6  -8   3      346.36      322.23     25.32 o 
  -5  -8   3       48.86       54.79      5.00 o 
  -4  -8   3      977.76      977.19     37.91 o 
  -3  -8   3      493.50      496.93     19.44 o 
  -2  -8   3       21.94       23.65      3.18 o 
  -1  -8   3      369.86      379.42      9.33 o 
   0  -8   3      693.69      674.68     27.25 o 
   1  -8   3       29.11       27.37      1.74 o 
   2  -8   3       48.47       46.14      3.74 o 
   3  -8   3       18.31       22.85      2.20 o 
   4  -8   3      137.30      134.02      9.97 o 
  -7  -7   3      173.89      161.91     10.56 o 
  -6  -7   3      284.85      292.65     13.66 o 
  -5  -7   3      597.10      591.75     26.47 o 
  -4  -7   3      215.95      219.76     10.12 o 
  -3  -7   3      293.48      307.51     12.05 o 
  -2  -7   3      348.71      357.94     14.60 o 
  -1  -7   3      227.58      228.08      5.65 o 
   0  -7   3      209.71      218.99     14.01 o 
   1  -7   3      243.70      257.39      6.90 o 
   2  -7   3      942.99      949.44     30.99 o 
   3  -7   3      423.15      417.08     14.09 o 
   4  -7   3        0.46       -0.04      2.92 o 
   5  -7   3       20.83       21.29      5.00 o 
  -8  -6   3       37.87       30.54      5.00 o 
  -7  -6   3       79.96       71.20      5.22 o 
  -6  -6   3      159.12      167.74     11.18 o 
  -5  -6   3       50.51       50.60     10.25 o 
  -4  -6   3      454.12      460.02     18.16 o 
  -3  -6   3      626.94      624.35     22.85 o 
  -2  -6   3      726.63      686.11     23.36 o 
  -1  -6   3     2274.55     2390.68     60.90 o 
   0  -6   3      895.51      879.05     18.79 o 
   1  -6   3      152.31      150.49      4.43 o 
   2  -6   3      265.82      288.42     14.20 o 
   3  -6   3      358.89      342.84     17.91 o 
   4  -6   3      128.11      128.91     10.33 o 
   5  -6   3      314.27      310.99     19.77 o 
  -8  -5   3       64.24       62.10      7.26 o 
  -7  -5   3      296.21      270.79     11.96 o 
  -6  -5   3      454.49      429.62     15.37 o 
  -5  -5   3      229.58      227.10     12.75 o 
  -4  -5   3      922.88      928.60     62.87 o 
  -3  -5   3     1805.74     1750.85     54.55 o 
  -2  -5   3      288.11      313.90     10.81 o 
  -1  -5   3      768.38      744.27     16.41 o 
   0  -5   3      894.68      828.27     23.33 o 
   1  -5   3      845.44      846.09     18.03 o 
   2  -5   3      540.27      525.45     13.98 o 
   3  -5   3      326.89      320.21     10.46 o 
   4  -5   3      133.45      136.81     10.70 o 
   5  -5   3       11.76       17.02      5.54 o 
  -8  -4   3      282.64      271.03     17.89 o 
  -7  -4   3       74.16       77.61      5.04 o 
  -6  -4   3       98.35       93.67      5.03 o 
  -5  -4   3      211.83      216.28     11.66 o 
  -4  -4   3      170.39      170.36     11.85 o 
  -3  -4   3      924.07      926.01     27.82 o 
  -2  -4   3     3538.88     3371.94     82.83 o 
  -1  -4   3     2544.72     2312.76     46.21 o 
   0  -4   3     1006.93     1004.95     18.57 o 
   1  -4   3      245.25      251.97     11.23 o 
   2  -4   3       48.47       53.97      2.63 o 
   3  -4   3       92.37       94.64      6.84 o 
   4  -4   3      101.65      100.43      8.73 o 
   5  -4   3      248.86      255.88     18.42 o 
  -8  -3   3       99.29       93.45      9.19 o 
  -7  -3   3      315.86      300.67     13.61 o 
  -6  -3   3      244.23      257.67      9.85 o 
  -5  -3   3     1181.90     1141.57     31.42 o 
  -4  -3   3      572.19      563.96     19.62 o 
  -3  -3   3     1431.82     1437.97     22.92 o 
  -2  -3   3      740.33      798.51     17.13 o 
  -1  -3   3      250.97      269.85      8.08 o 
   0  -3   3     3054.07     2988.17     56.67 o 
   1  -3   3     1798.44     1762.51     35.86 o 
   2  -3   3     1464.46     1501.91     33.90 o 
   3  -3   3      149.73      159.39     10.08 o 
   4  -3   3      360.38      353.66     20.85 o 
   5  -3   3      120.86      132.90     11.31 o 
  -8  -2   3      274.48      267.30     15.88 o 
  -7  -2   3      466.11      476.63     17.63 o 
  -6  -2   3      293.17      304.99     11.40 o 
  -5  -2   3      104.23      103.82      4.54 o 
  -4  -2   3      564.16      568.31     18.71 o 
  -3  -2   3     1532.83     1463.50     38.09 o 
  -2  -2   3     3745.02     3581.73     69.85 o 
  -1  -2   3     2154.62     2136.14     56.36 o 
   0  -2   3     1969.27     2030.98     42.81 o 
   1  -2   3      674.21      683.08     14.20 o 
   2  -2   3       44.92       46.03      2.46 o 
   3  -2   3      485.68      488.89     23.70 o 
   4  -2   3      240.87      261.58     16.50 o 
   5  -2   3      110.94       98.70     10.17 o 
  -8  -1   3       71.85       72.12      6.79 o 
  -7  -1   3        0.83        7.14      2.45 o 
  -6  -1   3      626.39      621.78     19.23 o 
  -5  -1   3     2487.53     2475.00     64.18 o 
  -4  -1   3     2373.44     2319.95     73.34 o 
  -3  -1   3      136.20      144.65      3.75 o 
  -2  -1   3      137.79      156.27      4.09 o 
  -1  -1   3      323.79      360.24     11.04 o 
   0  -1   3     1021.66      994.34     20.66 o 
   1  -1   3     2842.42     2861.11     56.87 o 
   2  -1   3      999.29      901.33     16.51 o 
   3  -1   3      816.83      831.33     37.45 o 
   4  -1   3      372.06      379.78     23.88 o 
   5  -1   3        4.16        9.69      3.32 o 
  -8   0   3      231.65      226.88     13.16 o 
  -7   0   3      208.51      219.98      9.00 o 
  -6   0   3      252.78      257.55     15.39 o 
  -5   0   3        7.51       11.87      1.35 o 
  -4   0   3      488.59      492.71     17.50 o 
  -3   0   3     2625.12     2670.42     74.32 o 
  -2   0   3     4533.03     4209.26    105.17 o 
  -1   0   3     1870.60     1876.08     38.42 o 
   0   0   3        6.23        6.50      0.67 o 
   1   0   3     2418.46     2470.35     47.33 o 
   2   0   3      152.20      158.75      8.94 o 
   3   0   3      721.72      730.37     33.47 o 
   4   0   3     1073.07     1054.79     53.44 o 
   5   0   3       28.09       32.19      8.12 o 
  -8   1   3       81.03       96.20     12.03 o 
  -7   1   3        2.51        4.34      1.30 o 
  -6   1   3      595.01      597.32     18.54 o 
  -5   1   3     2514.65     2532.00     61.30 o 
  -4   1   3     2290.37     2299.82     69.74 o 
  -3   1   3      165.41      172.44      4.24 o 
  -2   1   3      137.32      146.78      6.36 o 
  -1   1   3      349.32      391.97      8.76 o 
   0   1   3     1046.86     1027.53     24.38 o 
   1   1   3     2803.19     2761.44     51.11 o 
   2   1   3      949.42      938.33     37.88 o 
   3   1   3      792.87      771.55     37.61 o 
   4   1   3      397.74      408.04     25.19 o 
   5   1   3        6.22        8.50      3.23 o 
  -8   2   3      291.50      267.81     17.19 o 
  -7   2   3      457.48      448.95     15.55 o 
  -6   2   3      282.65      290.54      9.66 o 
  -5   2   3      106.58      110.30      4.14 o 
  -4   2   3      492.79      486.51     18.90 o 
  -3   2   3     1514.97     1492.04     30.68 o 
  -2   2   3     3770.29     3599.47     69.81 o 
  -1   2   3     2221.06     2188.90     44.38 o 
   0   2   3     1906.61     1898.99     48.03 o 
   1   2   3      627.92      604.78     17.21 o 
   2   2   3       45.46       56.60      6.27 o 
   3   2   3      467.73      449.71     24.63 o 
   4   2   3      249.26      264.61     18.62 o 
   5   2   3       99.93       99.54     11.02 o 
  -8   3   3      108.93      103.91      9.07 o 
  -7   3   3      298.93      292.14     16.69 o 
  -6   3   3      255.83      266.49      8.35 o 
  -5   3   3     1135.40     1155.42     26.64 o 
  -4   3   3      539.97      534.52     16.71 o 
  -3   3   3     1370.14     1377.35     33.47 o 
  -2   3   3      757.88      804.57     15.07 o 
  -1   3   3      217.81      213.84      7.45 o 
   0   3   3     3129.29     3061.48     88.76 o 
   1   3   3     1836.98     1744.97     39.23 o 
   2   3   3     1339.39     1328.36     59.68 o 
   3   3   3      126.46      129.49     10.32 o 
   4   3   3      365.83      342.38     24.70 o 
   5   3   3      125.49      133.78     14.53 o 
  -8   4   3      280.80      260.15     18.46 o 
  -7   4   3       76.77       72.24      6.68 o 
  -6   4   3       90.10       87.63      6.66 o 
  -5   4   3      236.57      237.68      5.80 o 
  -4   4   3      140.84      144.17      9.42 o 
  -3   4   3      856.90      840.71     17.21 o 
  -2   4   3     3540.42     3415.07     55.18 o 
  -1   4   3     2472.70     2314.45     66.02 o 
   0   4   3      923.72      945.58     27.94 o 
   1   4   3      265.47      265.22      7.43 o 
   2   4   3       53.03       51.93      6.10 o 
   3   4   3      100.16      100.26      9.11 o 
   4   4   3       89.18      102.83      9.52 o 
   5   4   3      222.88      231.80     20.17 o 
  -8   5   3       66.12       64.94      7.01 o 
  -7   5   3      274.16      256.66     15.13 o 
  -6   5   3      408.81      387.61     19.35 o 
  -5   5   3      279.75      272.88     10.90 o 
  -4   5   3      915.04      977.96     74.30 o 
  -3   5   3     1746.87     1658.11     44.54 o 
  -2   5   3      273.83      292.93     11.27 o 
  -1   5   3      739.24      737.70     26.80 o 
   0   5   3      838.90      866.75     26.85 o 
   1   5   3      857.22      877.14     24.43 o 
   2   5   3      514.18      499.24     27.30 o 
   3   5   3      294.69      303.30     19.88 o 
   4   5   3      138.59      132.35     12.70 o 
   5   5   3        9.38       12.04      4.74 o 
  -7   6   3       75.76       73.26     10.51 o 
  -6   6   3      151.47      150.15      8.94 o 
  -5   6   3       41.54       37.00      3.68 o 
  -4   6   3      453.46      486.99     32.84 o 
  -3   6   3      675.20      673.02     24.13 o 
  -2   6   3      705.56      677.24     22.69 o 
  -1   6   3     2095.52     2130.44     70.64 o 
   0   6   3      848.11      860.35     28.48 o 
   1   6   3      170.07      169.45      6.37 o 
   2   6   3      257.24      259.38     17.32 o 
   3   6   3      383.29      372.55     21.96 o 
   4   6   3      136.31      151.87     13.04 o 
   5   6   3      278.29      270.28     22.63 o 
  -7   7   3      156.14      156.84     17.02 o 
  -6   7   3      255.81      244.15     13.02 o 
  -5   7   3      607.85      584.05     22.10 o 
  -4   7   3      189.37      189.77      6.91 o 
  -3   7   3      271.33      271.50     12.66 o 
  -2   7   3      353.14      356.16     13.71 o 
  -1   7   3      204.37      206.89     10.18 o 
   0   7   3      183.28      206.17      8.92 o 
   1   7   3      209.69      223.15      9.55 o 
   2   7   3      954.00      981.19     48.46 o 
   3   7   3      390.74      393.94     26.15 o 
   4   7   3        2.74        8.95      2.65 o 
   5   7   3       20.32       27.14      5.39 o 
  -7   8   3       36.39       32.22      7.50 o 
  -6   8   3      341.14      330.02     30.19 o 
  -5   8   3       52.81       60.10     11.67 o 
  -4   8   3      954.40      954.46     38.86 o 
  -3   8   3      452.08      438.66     19.02 o 
  -2   8   3       29.44       33.92      3.32 o 
  -1   8   3      336.50      340.34     15.12 o 
   0   8   3      659.06      674.62     24.95 o 
   1   8   3       27.48       29.65      2.58 o 
   2   8   3       49.77       58.06      6.94 o 
   3   8   3       12.41       14.77      4.82 o 
   4   8   3      130.58      146.72     14.37 o 
  -7   9   3       57.54       45.98      9.23 o 
  -6   9   3      260.50      317.01     31.88 o 
  -5   9   3      119.82      112.69      9.77 o 
  -4   9   3      236.35      233.66     13.60 o 
  -3   9   3       95.03       92.87      6.94 o 
  -2   9   3      104.03      106.87      7.44 o 
  -1   9   3      426.06      434.01     18.41 o 
   0   9   3      112.80      113.24      9.25 o 
   1   9   3       88.78       97.32      6.47 o 
   2   9   3      603.56      603.02     36.95 o 
   3   9   3      252.37      268.02     20.57 o 
   4   9   3       38.49       46.80      8.50 o 
  -6  10   3       31.06       41.88      6.83 o 
  -5  10   3       76.37       68.21      6.87 o 
  -4  10   3      151.41      139.14     10.63 o 
  -3  10   3      397.37      384.30     19.32 o 
  -2  10   3       25.50       29.30      3.70 o 
  -1  10   3      543.31      564.45     23.97 o 
   0  10   3      175.42      176.38     10.05 o 
   1  10   3      150.15      144.86      8.42 o 
   2  10   3       52.52       51.52      6.92 o 
   3  10   3       74.11       67.06     10.93 o 
   4  10   3       65.31       70.28     11.47 o 
  -6  11   3       93.95       93.77      9.32 o 
  -5  11   3       31.73       37.69      5.75 o 
  -4  11   3       69.84       67.79      7.39 o 
  -3  11   3      278.14      290.61     16.03 o 
  -2  11   3        1.88        1.77      2.37 o 
  -1  11   3      259.22      273.52     15.65 o 
   0  11   3      103.32      107.23      7.85 o 
   1  11   3       75.85       83.99      7.32 o 
   2  11   3       87.50       86.03     11.74 o 
   3  11   3       44.89       38.60      8.35 o 
  -5  12   3       15.57       15.03      5.00 o 
  -4  12   3      120.01      116.08      9.76 o 
  -3  12   3       33.57       35.58      6.12 o 
  -2  12   3      330.67      314.72     18.28 o 
  -1  12   3      173.81      186.93     12.13 o 
   0  12   3      117.45      121.77     12.25 o 
   1  12   3       10.13        5.53      2.30 o 
   2  12   3       41.73       39.30      9.96 o 
   3  12   3       13.19        9.54      5.75 o 
  -5  13   3       12.74       13.25      5.23 o 
  -4  13   3       41.28       40.17      5.85 o 
  -3  13   3       65.37       63.14      7.11 o 
  -2  13   3       14.92       20.13      3.62 o 
  -1  13   3      105.55      109.95      9.27 o 
   0  13   3      287.24      307.21     19.50 o 
   1  13   3       16.75       24.68      4.07 o 
   2  13   3      217.64      211.02     19.04 o 
  -4  14   3      131.66      124.66     13.03 o 
  -3  14   3      215.00      211.52     15.62 o 
  -2  14   3       28.72       29.79      5.49 o 
  -1  14   3       50.79       45.55     11.32 o 
   0  14   3       94.87      101.94      9.44 o 
   1  14   3       42.58       35.34      9.98 o 
  -2  15   3       36.19       39.93      8.60 o 
  -1  15   3        5.04        3.79      2.29 o 
  -3 -14   4      101.77      100.21     11.23 o 
  -2 -14   4      142.63      144.42     16.36 o 
  -1 -14   4       22.88       37.75     11.29 o 
  -4 -13   4        3.19        2.28      5.08 o 
  -3 -13   4        8.22        9.32      3.23 o 
  -2 -13   4      210.92      206.69     15.62 o 
  -1 -13   4      184.67      204.54     19.58 o 
   0 -13   4      187.79      204.39     16.81 o 
   1 -13   4       80.44       75.74      9.08 o 
  -5 -12   4       12.84       17.31      4.78 o 
  -4 -12   4      241.10      239.59     32.45 o 
  -3 -12   4      128.63      141.18     11.52 o 
  -2 -12   4      150.58      144.67     11.49 o 
  -1 -12   4       35.20       33.96      5.79 o 
   0 -12   4       32.69       26.12      4.77 o 
   1 -12   4      232.49      250.05     18.46 o 
   2 -12   4      128.47      128.43     12.69 o 
  -6 -11   4        6.21       13.55     11.01 o 
  -5 -11   4       26.09       26.79      4.40 o 
  -4 -11   4        9.08        6.04      2.34 o 
  -3 -11   4       23.17       27.41      4.26 o 
  -2 -11   4      146.69      170.80     12.06 o 
  -1 -11   4      849.83      859.43     45.70 o 
   0 -11   4      242.98      247.07     17.93 o 
   1 -11   4       21.12       23.35      3.75 o 
   2 -11   4       26.23       18.86      3.20 o 
  -6 -10   4       35.45       36.33      5.44 o 
  -5 -10   4      139.54      129.20     10.34 o 
  -4 -10   4      370.19      371.02     20.49 o 
  -3 -10   4      229.38      230.47     14.49 o 
  -2 -10   4      115.35      123.63     10.25 o 
  -1 -10   4      128.19      132.16      9.55 o 
   0 -10   4       13.47       12.63      2.67 o 
   1 -10   4      399.57      397.01     20.02 o 
   2 -10   4      196.29      182.64      9.88 o 
   3 -10   4       21.50       32.29      5.98 o 
  -7  -9   4      109.51      115.10     19.73 o 
  -6  -9   4      177.27      182.92     15.96 o 
  -5  -9   4        0.79        2.88      1.83 o 
  -4  -9   4       33.03       32.86      4.08 o 
  -3  -9   4      282.52      282.82     14.44 o 
  -2  -9   4      507.53      508.52     24.23 o 
  -1  -9   4      428.44      436.80     23.31 o 
   0  -9   4      178.44      180.76     12.02 o 
   1  -9   4       69.63       73.23      4.60 o 
   2  -9   4      230.06      224.88     10.79 o 
   3  -9   4        2.24        0.17      1.61 o 
  -7  -8   4       19.66       21.96      7.92 o 
  -6  -8   4       10.34       11.29      2.90 o 
  -5  -8   4      332.57      343.48     18.84 o 
  -4  -8   4     1444.82     1409.17     60.18 o 
  -3  -8   4      129.63      136.66      9.52 o 
  -2  -8   4      321.36      322.85     16.22 o 
  -1  -8   4       94.03       86.22      4.73 o 
   0  -8   4       93.64       99.64      6.83 o 
   1  -8   4      132.34      133.74      9.68 o 
   2  -8   4      168.81      169.36      8.54 o 
   3  -8   4      198.04      217.32     19.00 o 
   4  -8   4       97.47      100.28     15.81 o 
  -7  -7   4      173.35      171.15     12.66 o 
  -6  -7   4      140.83      151.26     12.07 o 
  -5  -7   4      204.04      204.76     12.48 o 
  -4  -7   4      283.13      289.27     14.38 o 
  -3  -7   4      180.60      205.33     11.33 o 
  -2  -7   4      609.85      623.39     26.74 o 
  -1  -7   4      750.60      741.62     19.69 o 
   0  -7   4       64.64       65.42      3.59 o 
   1  -7   4      269.42      252.78      7.80 o 
   2  -7   4      172.72      171.80     12.79 o 
   3  -7   4       26.63       28.62      4.11 o 
   4  -7   4      136.97      155.90     17.47 o 
  -8  -6   4       36.91       45.45     10.05 o 
  -7  -6   4      229.70      240.00     14.99 o 
  -6  -6   4      267.22      239.76     25.48 o 
  -5  -6   4      477.59      476.85     33.99 o 
  -4  -6   4      318.51      321.86     19.20 o 
  -3  -6   4      531.02      543.74     30.39 o 
  -2  -6   4       12.99       14.92      2.66 o 
  -1  -6   4       24.75       26.27      1.89 o 
   0  -6   4      207.03      200.25      5.08 o 
   1  -6   4      601.59      592.49     15.06 o 
   2  -6   4      239.04      254.71      8.81 o 
   3  -6   4      307.42      302.19     19.15 o 
   4  -6   4      113.47      121.56     10.06 o 
  -8  -5   4      225.31      226.53     26.68 o 
  -7  -5   4      246.81      244.26     21.32 o 
  -6  -5   4       34.63       29.10      7.42 o 
  -5  -5   4     1004.55      992.47     62.81 o 
  -4  -5   4      154.78      151.89     16.82 o 
  -3  -5   4      793.27      779.14     36.38 o 
  -2  -5   4      711.81      699.26     23.61 o 
  -1  -5   4      965.55      977.42     24.45 o 
   0  -5   4      520.68      513.67     12.06 o 
   1  -5   4      571.48      573.24     17.79 o 
   2  -5   4       24.12       29.02      3.78 o 
   3  -5   4       18.90       24.83      3.78 o 
   4  -5   4       45.97       45.74      6.16 o 
  -8  -4   4       91.35      100.78      7.87 o 
  -7  -4   4      481.59      448.86     27.64 o 
  -6  -4   4      411.10      435.91     21.50 o 
  -5  -4   4      518.44      541.90     32.46 o 
  -4  -4   4      171.32      174.96     10.32 o 
  -3  -4   4      240.80      236.33     10.86 o 
  -2  -4   4      283.31      285.88     10.90 o 
  -1  -4   4       59.94       63.29      2.24 o 
   0  -4   4      542.38      545.32     15.60 o 
   1  -4   4      482.54      485.12     12.08 o 
   2  -4   4      422.52      404.12     14.91 o 
   3  -4   4       73.27       72.42      7.52 o 
   4  -4   4       31.19       35.50     10.41 o 
  -8  -3   4      287.06      291.03     18.10 o 
  -7  -3   4       52.34       54.94      4.67 o 
  -6  -3   4        6.49       11.11      2.49 o 
  -5  -3   4      135.24      136.67      8.42 o 
  -4  -3   4      346.62      327.13      7.87 o 
  -3  -3   4      886.26      914.55     20.24 o 
  -2  -3   4      660.03      687.75     16.46 o 
  -1  -3   4      514.00      509.59     12.87 o 
   0  -3   4     1116.72     1174.44     30.56 o 
   1  -3   4      251.79      240.89     12.51 o 
   2  -3   4      427.38      412.99     11.34 o 
   3  -3   4      103.90      102.08      9.09 o 
   4  -3   4      169.93      168.55     12.69 o 
   5  -3   4       13.93       23.07      5.03 o 
  -8  -2   4       72.10       70.99      5.57 o 
  -7  -2   4      203.45      199.09     11.54 o 
  -6  -2   4     1231.71     1221.10     51.20 o 
  -5  -2   4      442.47      473.36     16.40 o 
  -4  -2   4      481.48      486.07     11.16 o 
  -3  -2   4       74.48       75.23      2.98 o 
  -2  -2   4     1669.07     1747.44     41.88 o 
  -1  -2   4      318.26      294.48      8.35 o 
   0  -2   4     1025.46     1037.90     23.14 o 
   1  -2   4      395.13      377.35      9.90 o 
   2  -2   4      207.57      213.21     11.97 o 
   3  -2   4      367.68      349.76     20.82 o 
   4  -2   4       25.36       29.93      5.83 o 
   5  -2   4        3.13        8.36      3.77 o 
  -8  -1   4      144.82      148.56      8.45 o 
  -7  -1   4        5.31        8.74      2.12 o 
  -6  -1   4       14.27       23.54      3.39 o 
  -5  -1   4       24.20       31.72      2.81 o 
  -4  -1   4      785.78      794.90     18.91 o 
  -3  -1   4     2781.62     2645.12     60.62 o 
  -2  -1   4      931.92      920.90     27.58 o 
  -1  -1   4      310.44      342.30      9.78 o 
   0  -1   4      301.94      304.91      8.05 o 
   1  -1   4       72.49       72.93      2.68 o 
   2  -1   4       60.54       60.11      8.62 o 
   3  -1   4       77.72       85.69     11.48 o 
   4  -1   4       60.95       61.36      8.47 o 
   5  -1   4       99.65       88.99     11.55 o 
  -8   0   4       30.11       36.63      8.77 o 
  -7   0   4       33.13       36.76      3.53 o 
  -6   0   4      708.53      680.08     28.07 o 
  -5   0   4     1246.91     1189.40     63.17 o 
  -4   0   4      192.02      199.40      8.61 o 
  -3   0   4      224.07      224.67      8.37 o 
  -2   0   4        0.28        1.51      0.65 o 
  -1   0   4     1872.14     1872.34     45.16 o 
   0   0   4      678.22      681.96     17.23 o 
   1   0   4        9.41       14.59      1.79 o 
   2   0   4      179.12      172.74     11.19 o 
   3   0   4      797.66      782.32     78.63 o 
   4   0   4      130.14      131.24     12.32 o 
   5   0   4       51.92       58.80     11.34 o 
  -8   1   4      152.46      156.62     11.30 o 
  -7   1   4       12.23       16.01      2.05 o 
  -6   1   4       10.48       16.81      3.13 o 
  -5   1   4       24.11       21.94      2.17 o 
  -4   1   4      774.94      781.95     19.87 o 
  -3   1   4     2756.00     2653.67     61.07 o 
  -2   1   4      892.50      891.84     22.24 o 
  -1   1   4      379.06      397.00     10.19 o 
   0   1   4      307.26      307.30      9.48 o 
   1   1   4       72.65       72.85      3.42 o 
   2   1   4       56.03       66.87     13.15 o 
   3   1   4       71.06       75.42     19.12 o 
   4   1   4       56.39       52.66      9.94 o 
   5   1   4      104.66      117.02     13.00 o 
  -8   2   4       67.07       65.33      6.88 o 
  -7   2   4      192.95      188.69     12.25 o 
  -6   2   4     1284.79     1259.59     49.83 o 
  -5   2   4      412.95      411.97     12.73 o 
  -4   2   4      419.13      431.71     13.89 o 
  -3   2   4       70.75       66.12      2.84 o 
  -2   2   4     1725.06     1656.33     38.95 o 
  -1   2   4      321.59      313.47      8.69 o 
   0   2   4     1058.29     1039.47     29.35 o 
   1   2   4      401.75      390.18     16.81 o 
   2   2   4      157.21      173.21     13.45 o 
   3   2   4      389.37      375.10     22.46 o 
   4   2   4       29.02       40.00      6.62 o 
   5   2   4        5.23        1.37      3.18 o 
  -8   3   4      299.14      280.89     17.73 o 
  -7   3   4       52.08       53.64      5.37 o 
  -6   3   4        9.59       10.55      2.70 o 
  -5   3   4      139.60      135.21      5.57 o 
  -4   3   4      333.50      347.92     11.16 o 
  -3   3   4      831.73      819.60     19.37 o 
  -2   3   4      622.48      650.36     16.44 o 
  -1   3   4      523.19      524.24     17.34 o 
   0   3   4     1214.20     1216.78     36.20 o 
   1   3   4      250.14      223.69      6.13 o 
   2   3   4      417.85      417.76     25.12 o 
   3   3   4      102.72      109.13     10.41 o 
   4   3   4      146.88      143.23     14.30 o 
   5   3   4       14.52       18.83     13.90 o 
  -8   4   4       80.48       79.66      8.25 o 
  -7   4   4      467.77      418.58     21.05 o 
  -6   4   4      420.72      445.43     37.81 o 
  -5   4   4      522.97      546.63     16.77 o 
  -4   4   4      141.62      152.58      5.42 o 
  -3   4   4      271.37      269.21      6.71 o 
  -2   4   4      314.87      314.48      7.46 o 
  -1   4   4       55.07       61.55      3.89 o 
   0   4   4      535.13      536.78     17.95 o 
   1   4   4      459.43      437.62     12.97 o 
   2   4   4      415.30      390.36     24.56 o 
   3   4   4      103.63      111.05     10.30 o 
   4   4   4       39.88       35.69      6.89 o 
  -8   5   4      222.13      177.87     22.37 o 
  -7   5   4      224.48      209.13     17.09 o 
  -6   5   4       45.31       42.93      3.28 o 
  -5   5   4      985.88      979.18     28.79 o 
  -4   5   4      151.54      154.12      5.04 o 
  -3   5   4      863.49      883.67     31.45 o 
  -2   5   4      662.91      665.86     25.11 o 
  -1   5   4      874.77      873.76     31.40 o 
   0   5   4      535.05      520.14     18.10 o 
   1   5   4      634.17      618.35     19.08 o 
   2   5   4       25.95       22.39      4.75 o 
   3   5   4       21.37       25.00      5.36 o 
   4   5   4       40.81       41.91      7.97 o 
  -8   6   4       35.77       26.35      9.33 o 
  -7   6   4      199.07      243.79     22.14 o 
  -6   6   4      246.18      238.87     22.41 o 
  -5   6   4      480.75      472.96     15.00 o 
  -4   6   4      360.62      351.88     15.76 o 
  -3   6   4      561.11      560.98     23.35 o 
  -2   6   4       17.97       20.88      2.85 o 
  -1   6   4       26.64       30.89      3.01 o 
   0   6   4      182.92      180.87      8.90 o 
   1   6   4      537.14      520.20     18.72 o 
   2   6   4      259.62      270.16     20.10 o 
   3   6   4      359.22      360.52     27.97 o 
   4   6   4      118.65      122.94     13.96 o 
  -7   7   4      164.23      188.60     30.40 o 
  -6   7   4      144.61      155.24     10.68 o 
  -5   7   4      209.56      216.12     12.11 o 
  -4   7   4      253.75      253.23     14.32 o 
  -3   7   4      200.75      200.01     11.12 o 
  -2   7   4      630.05      654.64     26.47 o 
  -1   7   4      708.75      757.32     30.21 o 
   0   7   4       93.81       96.99      5.05 o 
   1   7   4      301.80      297.00     11.45 o 
   2   7   4      173.05      166.67     15.49 o 
   3   7   4       24.06       29.47      6.37 o 
   4   7   4      134.15      154.31     16.23 o 
  -7   8   4       27.52       28.44      5.29 o 
  -6   8   4        5.39        7.18      4.60 o 
  -5   8   4      324.65      317.85     18.72 o 
  -4   8   4     1398.20     1383.66     59.43 o 
  -3   8   4      168.56      173.30     10.36 o 
  -2   8   4      335.61      338.31     16.86 o 
  -1   8   4       89.64       91.86      7.72 o 
   0   8   4      109.07      103.80      8.43 o 
   1   8   4      115.16      126.98      7.29 o 
   2   8   4      159.41      167.03     14.60 o 
   3   8   4      207.04      228.16     20.33 o 
   4   8   4      111.62      102.89     13.90 o 
  -7   9   4      119.02      126.39     11.41 o 
  -6   9   4      175.97      190.19     13.94 o 
  -5   9   4        0.71        4.72      3.15 o 
  -4   9   4       29.34       22.13      4.58 o 
  -3   9   4      239.45      238.14     14.61 o 
  -2   9   4      489.10      486.77     27.16 o 
  -1   9   4      489.19      505.72     33.02 o 
   0   9   4      204.79      212.11     11.45 o 
   1   9   4       68.93       85.87     12.66 o 
   2   9   4      231.18      223.52     19.02 o 
   3   9   4        1.73        0.40      1.97 o 
  -6  10   4       48.25       43.16      5.98 o 
  -5  10   4      143.99      142.36     10.83 o 
  -4  10   4      351.99      359.59     20.20 o 
  -3  10   4      227.32      219.63     13.05 o 
  -2  10   4      129.23      147.34     16.92 o 
  -1  10   4      125.58      127.40      9.41 o 
   0  10   4       13.83       18.83     10.15 o 
   1  10   4      424.46      438.56     39.09 o 
   2  10   4      197.88      194.02     20.64 o 
   3  10   4       15.32       18.99      8.35 o 
  -6  11   4       10.93       18.16      9.22 o 
  -5  11   4       26.63       30.48      4.98 o 
  -4  11   4        5.94        4.31      2.61 o 
  -3  11   4       16.57       17.93      4.48 o 
  -2  11   4      133.27      149.21     11.40 o 
  -1  11   4      859.20      912.33     44.64 o 
   0  11   4      263.64      286.39     16.91 o 
   1  11   4       22.91       22.97      7.71 o 
   2  11   4       26.52       23.38      6.17 o 
  -5  12   4       15.58       12.94      3.97 o 
  -4  12   4      267.90      266.57     17.27 o 
  -3  12   4      115.91      116.75     10.51 o 
  -2  12   4      153.90      155.58     11.60 o 
  -1  12   4       34.80       36.89      5.20 o 
   0  12   4       24.46       20.92      5.01 o 
   1  12   4      240.96      269.12     33.01 o 
   2  12   4      139.16      139.90     15.76 o 
  -4  13   4        1.43        2.48      3.22 o 
  -3  13   4        7.73       11.23      3.30 o 
  -2  13   4      238.86      242.72     16.99 o 
  -1  13   4      181.07      202.89     16.37 o 
   0  13   4      168.12      169.03     13.89 o 
   1  13   4       83.90       94.40     15.80 o 
  -3  14   4      109.56      102.84     10.73 o 
  -2  14   4      128.21      131.94     12.82 o 
  -1  14   4       24.11       21.11      6.08 o 
  -3 -13   5       68.05       65.36      8.64 o 
  -2 -13   5        8.66       12.30      3.84 o 
  -1 -13   5       37.28       38.02      7.15 o 
  -5 -12   5       20.62       25.90      5.15 o 
  -4 -12   5       16.55       23.68      5.23 o 
  -3 -12   5       91.63       96.61     11.14 o 
  -2 -12   5      211.84      224.70     18.33 o 
  -1 -12   5      141.17      149.45     17.20 o 
   0 -12   5      248.88      248.38     18.75 o 
  -5 -11   5      413.02      381.32     26.42 o 
  -4 -11   5      154.54      157.78     15.33 o 
  -3 -11   5       28.22       32.33      4.78 o 
  -2 -11   5      215.53      217.77     15.19 o 
  -1 -11   5       98.93       85.95      9.19 o 
   0 -11   5      100.66      106.11     10.70 o 
   1 -11   5      222.10      231.22     17.66 o 
  -6 -10   5       35.93       43.66      6.90 o 
  -5 -10   5       18.49       28.03      5.13 o 
  -4 -10   5       90.52       95.68      8.99 o 
  -3 -10   5      164.43      165.66     12.78 o 
  -2 -10   5      418.68      438.29     25.96 o 
  -1 -10   5      110.39      108.22     11.45 o 
   0 -10   5      287.68      284.09     17.80 o 
   1 -10   5      281.06      283.04     18.76 o 
  -6  -9   5      252.18      237.50     19.81 o 
  -5  -9   5      391.35      398.45     32.20 o 
  -4  -9   5      355.27      344.89     20.37 o 
  -3  -9   5      164.63      158.37     11.82 o 
  -2  -9   5      177.46      173.67     13.45 o 
  -1  -9   5        7.71       15.15      3.46 o 
   0  -9   5       78.83       74.47      6.72 o 
   1  -9   5      171.16      165.15     12.03 o 
   2  -9   5       50.44       49.71      7.70 o 
  -7  -8   5       54.40       60.51      7.37 o 
  -6  -8   5       22.55       26.07     11.82 o 
  -5  -8   5      190.75      190.65     12.72 o 
  -4  -8   5       49.90       54.69      6.13 o 
  -3  -8   5      234.33      253.12     23.96 o 
  -2  -8   5      742.91      736.49     35.71 o 
  -1  -8   5      611.83      593.08     29.23 o 
   0  -8   5       58.73       57.23      4.03 o 
   1  -8   5      135.97      132.77      6.97 o 
   2  -8   5      274.97      252.12     21.14 o 
  -7  -7   5       94.38       87.58     11.60 o 
  -6  -7   5       70.95       75.20      8.77 o 
  -5  -7   5      280.96      279.17     22.69 o 
  -4  -7   5      297.24      313.94     17.78 o 
  -3  -7   5      734.97      748.90     36.33 o 
  -2  -7   5      243.88      266.25     14.05 o 
  -1  -7   5      160.19      162.06     14.53 o 
   0  -7   5      235.18      219.95      8.81 o 
   1  -7   5       39.70       45.24      3.38 o 
   2  -7   5       35.45       36.75      8.05 o 
   3  -7   5      139.99      156.58     16.39 o 
  -7  -6   5       93.43       92.83      8.68 o 
  -6  -6   5       92.89       93.96      8.72 o 
  -5  -6   5       72.36       70.11     13.82 o 
  -4  -6   5       43.17       50.69      7.44 o 
  -3  -6   5      197.39      208.14     12.20 o 
  -2  -6   5      579.32      600.27     27.40 o 
  -1  -6   5      306.07      323.15     11.34 o 
   0  -6   5      234.99      250.32      9.56 o 
   1  -6   5      272.71      281.59     11.54 o 
   2  -6   5       24.14       29.05      6.90 o 
   3  -6   5       42.57       49.94      9.64 o 
  -8  -5   5        7.49        5.07      3.00 o 
  -7  -5   5      106.73      106.89     10.24 o 
  -6  -5   5      141.72      146.78     11.16 o 
  -5  -5   5      431.27      457.99     24.92 o 
  -4  -5   5      663.65      646.15     38.07 o 
  -3  -5   5      419.56      438.77     24.29 o 
  -2  -5   5      424.28      426.07     12.47 o 
  -1  -5   5      441.38      452.40     20.40 o 
   0  -5   5        5.45       11.67      1.39 o 
   1  -5   5      104.20       99.30      6.33 o 
   2  -5   5      367.24      360.93     22.32 o 
   3  -5   5      125.40      133.28     11.15 o 
  -8  -4   5       66.80       79.69     18.94 o 
  -7  -4   5      144.86      153.84     11.96 o 
  -6  -4   5      175.26      182.07     13.39 o 
  -5  -4   5        0.91        1.47      1.73 o 
  -4  -4   5       92.54      104.64      7.30 o 
  -3  -4   5      203.30      200.24     11.38 o 
  -2  -4   5       44.22       44.60      3.10 o 
  -1  -4   5      362.49      375.68     14.50 o 
   0  -4   5      622.31      608.29     16.56 o 
   1  -4   5      451.02      463.39     14.40 o 
   2  -4   5       17.34       22.90      5.67 o 
   3  -4   5       12.92       10.80      3.93 o 
  -8  -3   5       20.69       20.30      4.63 o 
  -7  -3   5      140.66      130.20     12.03 o 
  -6  -3   5      258.78      276.30     16.76 o 
  -5  -3   5       32.47       38.91      4.63 o 
  -4  -3   5      128.32      131.61      8.28 o 
  -3  -3   5      479.36      491.99     14.46 o 
  -2  -3   5       20.28       21.23      2.16 o 
  -1  -3   5      166.82      162.98      5.50 o 
   0  -3   5      152.70      147.44     15.78 o 
   1  -3   5      162.80      144.10      7.22 o 
   2  -3   5      414.73      419.81     37.50 o 
   3  -3   5       46.68       48.60      6.94 o 
   4  -3   5       36.15       39.36      7.16 o 
  -8  -2   5       49.98       47.74      5.69 o 
  -7  -2   5      121.37      136.12     12.02 o 
  -6  -2   5      218.23      215.83     13.67 o 
  -5  -2   5      136.62      129.81     13.04 o 
  -4  -2   5      564.84      589.75     19.53 o 
  -3  -2   5      184.70      191.81      6.85 o 
  -2  -2   5      224.08      211.79      9.25 o 
  -1  -2   5      535.45      527.66     16.50 o 
   0  -2   5      766.88      786.35     21.36 o 
   1  -2   5       94.60       94.02      3.97 o 
   2  -2   5      111.94      114.49     13.94 o 
   3  -2   5       51.05       56.98      7.29 o 
   4  -2   5        1.63        5.38      3.09 o 
  -8  -1   5       58.56       52.46      6.64 o 
  -7  -1   5       49.30       51.65      5.51 o 
  -6  -1   5      112.03      122.29      7.44 o 
  -5  -1   5       29.58       34.56      2.77 o 
  -4  -1   5      355.59      349.02     10.76 o 
  -3  -1   5      603.24      593.76     35.19 o 
  -2  -1   5      133.97      145.58      5.53 o 
  -1  -1   5      100.19      108.40      4.55 o 
   0  -1   5       42.89       47.75      5.32 o 
   1  -1   5       52.53       59.71      3.37 o 
   2  -1   5      106.65      113.88     14.36 o 
   3  -1   5      186.92      194.28     15.97 o 
   4  -1   5       54.24       52.84      9.10 o 
  -8   0   5       29.76       21.60      4.01 o 
  -7   0   5       36.97       38.03      3.07 o 
  -6   0   5      160.57      171.43     12.51 o 
  -5   0   5       25.88       29.22      4.25 o 
  -4   0   5        0.79        4.35      4.25 o 
  -3   0   5       13.51       18.53      1.95 o 
  -2   0   5       13.97       15.07      1.64 o 
  -1   0   5      500.35      511.75     15.25 o 
   0   0   5      217.60      215.54     11.51 o 
   1   0   5        5.66        3.50      2.08 o 
   2   0   5      112.07      134.91     11.19 o 
   3   0   5      364.69      347.59     26.03 o 
   4   0   5        2.40        7.02      3.78 o 
  -8   1   5       56.21       45.46      5.76 o 
  -7   1   5       45.79       47.54      3.99 o 
  -6   1   5      142.23      148.06      6.30 o 
  -5   1   5       52.20       56.60      2.88 o 
  -4   1   5      332.91      319.68     11.33 o 
  -3   1   5      577.18      580.77     17.44 o 
  -2   1   5      136.73      142.90      5.85 o 
  -1   1   5      103.94      104.74      4.45 o 
   0   1   5       41.76       44.57      3.05 o 
   1   1   5       65.50       62.61      6.59 o 
   2   1   5      124.99      127.92     12.13 o 
   3   1   5      184.10      189.83     17.32 o 
   4   1   5       45.71       53.68      8.26 o 
  -8   2   5       42.29       35.38      5.26 o 
  -7   2   5      160.28      157.74      7.73 o 
  -6   2   5      244.09      278.84     10.23 o 
  -5   2   5      128.98      128.83      5.68 o 
  -4   2   5      579.23      579.33     16.62 o 
  -3   2   5      159.32      161.59      6.54 o 
  -2   2   5      185.15      184.84      7.11 o 
  -1   2   5      588.66      561.01     20.18 o 
   0   2   5      849.25      818.19     26.25 o 
   1   2   5       72.16       82.86     13.85 o 
   2   2   5      106.23      105.28     10.75 o 
   3   2   5       51.30       52.77      8.02 o 
   4   2   5        0.74        3.02      3.48 o 
  -8   3   5       19.64       21.49      2.91 o 
  -7   3   5      144.83      144.48      7.62 o 
  -6   3   5      296.41      309.84     11.79 o 
  -5   3   5       39.86       43.09      3.41 o 
  -4   3   5      140.04      149.80      5.70 o 
  -3   3   5      490.34      489.34     14.74 o 
  -2   3   5       34.45       35.92      2.52 o 
  -1   3   5      160.62      158.06      8.68 o 
   0   3   5      148.17      137.43      6.55 o 
   1   3   5      185.03      161.23     15.71 o 
   2   3   5      429.44      425.62     48.50 o 
   3   3   5       51.64       68.44      8.35 o 
   4   3   5       25.10       36.84      7.43 o 
  -8   4   5       65.56       66.88      7.00 o 
  -7   4   5      146.29      146.80      8.10 o 
  -6   4   5      195.88      205.80      8.57 o 
  -5   4   5        1.44        1.84      0.92 o 
  -4   4   5       97.38      100.83      4.40 o 
  -3   4   5      217.08      214.85      7.28 o 
  -2   4   5       61.53       65.88      4.48 o 
  -1   4   5      414.35      404.05     15.96 o 
   0   4   5      638.07      610.89     28.95 o 
   1   4   5      445.72      453.00     38.36 o 
   2   4   5       13.69       21.00      6.03 o 
   3   4   5       14.26       18.25      5.05 o 
  -8   5   5        7.82        6.28      2.54 o 
  -7   5   5      122.99      123.52     10.58 o 
  -6   5   5      128.65      141.96      9.83 o 
  -5   5   5      415.49      445.85     20.94 o 
  -4   5   5      756.85      754.04     30.87 o 
  -3   5   5      489.55      497.66     21.95 o 
  -2   5   5      389.46      407.99     19.17 o 
  -1   5   5      430.96      434.23     18.99 o 
   0   5   5        3.62        3.61      1.76 o 
   1   5   5       88.11       86.23     14.79 o 
   2   5   5      402.31      388.12     28.36 o 
   3   5   5      145.99      142.81     19.32 o 
  -7   6   5       86.40       91.51      8.58 o 
  -6   6   5      104.31      102.28      9.26 o 
  -5   6   5       84.47       85.78      7.39 o 
  -4   6   5       47.89       48.33      5.43 o 
  -3   6   5      228.66      245.38     13.26 o 
  -2   6   5      618.05      623.83     27.58 o 
  -1   6   5      329.03      338.83     16.98 o 
   0   6   5      241.29      228.49     11.69 o 
   1   6   5      261.21      266.94     29.09 o 
   2   6   5       24.37       31.38      6.32 o 
   3   6   5       41.03       51.33      9.76 o 
  -7   7   5      106.32      101.58      8.87 o 
  -6   7   5       77.70       73.48      7.94 o 
  -5   7   5      287.56      291.23     16.54 o 
  -4   7   5      309.01      313.52     17.92 o 
  -3   7   5      799.06      827.40     36.42 o 
  -2   7   5      235.45      241.22     16.81 o 
  -1   7   5      156.93      149.91     10.54 o 
   0   7   5      235.07      225.02     11.96 o 
   1   7   5       44.69       49.37     11.19 o 
   2   7   5       55.17       59.64      8.49 o 
   3   7   5      138.28      122.83     16.31 o 
  -7   8   5       65.43       65.42      7.36 o 
  -6   8   5       32.25       34.23      5.02 o 
  -5   8   5      184.43      176.05     13.23 o 
  -4   8   5       52.44       58.88      6.02 o 
  -3   8   5      235.24      249.09     14.60 o 
  -2   8   5      726.38      691.53     33.23 o 
  -1   8   5      679.84      650.85     29.47 o 
   0   8   5       76.00       74.02      5.64 o 
   1   8   5      121.56      118.11     18.30 o 
   2   8   5      265.92      262.41     35.75 o 
  -6   9   5      280.73      260.67     17.45 o 
  -5   9   5      407.05      403.87     23.45 o 
  -4   9   5      355.24      341.69     19.96 o 
  -3   9   5      150.42      144.50     11.45 o 
  -2   9   5      186.99      190.33     12.83 o 
  -1   9   5       10.09       13.56      4.24 o 
   0   9   5       88.98       82.57      6.75 o 
   1   9   5      183.11      177.78     22.83 o 
   2   9   5       60.51       59.22      9.29 o 
  -6  10   5       47.66       56.90      7.05 o 
  -5  10   5       15.83       23.14      5.86 o 
  -4  10   5       96.77       89.22      8.97 o 
  -3  10   5      167.42      167.60     13.36 o 
  -2  10   5      420.56      407.87     23.91 o 
  -1  10   5       97.90      103.99      8.88 o 
   0  10   5      310.87      319.25     36.41 o 
   1  10   5      285.78      290.78     37.80 o 
   2  10   5       25.89       28.28      7.51 o 
  -5  11   5      446.50      415.08     24.70 o 
  -4  11   5      153.21      156.09     13.39 o 
  -3  11   5       17.37       22.59      4.95 o 
  -2  11   5      214.59      199.97     15.38 o 
  -1  11   5       98.29      103.98      9.07 o 
   0  11   5      100.40      103.57     18.19 o 
   1  11   5      225.52      235.65     31.26 o 
  -5  12   5       23.81       26.59      5.18 o 
  -4  12   5       14.53       20.34      5.06 o 
  -3  12   5      101.38      112.39     10.14 o 
  -2  12   5      226.46      243.82     18.30 o 
  -1  12   5      135.38      134.20     12.39 o 
   0  12   5      235.56      238.08     31.73 o 
  -3  13   5       70.63       74.65      8.82 o 
  -2  13   5        8.68        5.75      4.22 o 
  -1  13   5       35.45       40.26     11.72 o 
  -3 -12   6       39.53       47.64      7.40 o 
  -4 -11   6       75.82       68.95      8.87 o 
  -3 -11   6      112.88      115.99     12.35 o 
  -2 -11   6       17.03       18.88      4.63 o 
  -1 -11   6       17.93       23.14     13.62 o 
  -5 -10   6      103.78      100.69     11.82 o 
  -4 -10   6       36.37       32.92      5.59 o 
  -3 -10   6      128.12      138.93     12.30 o 
  -2 -10   6      102.33      115.26     10.27 o 
  -1 -10   6        0.65        0.32      4.77 o 
   0 -10   6       26.30       21.66      7.33 o 
  -6  -9   6       15.04       22.34      4.52 o 
  -5  -9   6       98.80       88.69     10.02 o 
  -4  -9   6      120.31      123.48     12.03 o 
  -3  -9   6       27.06       35.95      5.92 o 
  -2  -9   6      122.20      116.17     10.82 o 
  -1  -9   6       78.11       81.26      7.85 o 
   0  -9   6      235.74      236.70     15.92 o 
  -6  -8   6      158.77      164.49     13.25 o 
  -5  -8   6       21.32       21.85      4.97 o 
  -4  -8   6       32.24       34.54      6.93 o 
  -3  -8   6      503.34      517.56     30.02 o 
  -2  -8   6      397.81      401.90     25.52 o 
  -1  -8   6       33.34       36.40      4.69 o 
   0  -8   6      112.81      116.58      9.16 o 
   1  -8   6        5.84        4.29      2.68 o 
  -7  -7   6       14.75       15.00      4.49 o 
  -6  -7   6      127.61      135.81     15.32 o 
  -5  -7   6      217.62      220.63     15.11 o 
  -4  -7   6       26.58       26.02      4.76 o 
  -3  -7   6       52.96       58.35      7.38 o 
  -2  -7   6      104.77      115.48     10.04 o 
  -1  -7   6      416.18      410.72     22.17 o 
   0  -7   6      258.22      256.29     11.86 o 
   1  -7   6       35.20       40.44      6.55 o 
   2  -7   6       16.24        9.28      4.62 o 
  -7  -6   6       90.56      102.94     10.93 o 
  -6  -6   6       74.52       71.87     11.42 o 
  -5  -6   6      158.81      168.45     12.17 o 
  -4  -6   6      252.60      251.69     17.78 o 
  -3  -6   6      426.09      457.68     41.57 o 
  -2  -6   6      255.36      262.35     15.02 o 
  -1  -6   6       34.87       38.49      5.66 o 
   0  -6   6       15.66       22.57      3.28 o 
   1  -6   6       47.76       52.31      9.08 o 
   2  -6   6       52.34       56.60      9.88 o 
  -7  -5   6      157.76      152.86     13.25 o 
  -6  -5   6      529.70      526.78     32.37 o 
  -5  -5   6      305.40      314.82     17.98 o 
  -4  -5   6       56.45       50.85      6.23 o 
  -3  -5   6       66.03       76.38      6.35 o 
  -2  -5   6      154.74      150.81      7.35 o 
  -1  -5   6      133.28      148.19      8.31 o 
   0  -5   6      518.58      532.01     22.06 o 
   1  -5   6      468.97      510.13     37.16 o 
   2  -5   6       32.27       36.03      8.77 o 
  -8  -4   6       99.16      107.50     20.54 o 
  -7  -4   6       48.34       50.81      7.10 o 
  -6  -4   6       50.88       45.17      6.14 o 
  -5  -4   6      461.52      454.03     34.01 o 
  -4  -4   6      671.73      679.68     32.57 o 
  -3  -4   6      243.69      247.90     16.37 o 
  -2  -4   6      257.98      270.78     13.59 o 
  -1  -4   6      250.94      267.52     10.86 o 
   0  -4   6       94.96       95.16     10.08 o 
   1  -4   6       83.79       91.66     10.94 o 
   2  -4   6      260.32      307.06     29.91 o 
  -8  -3   6      139.31      141.85     12.64 o 
  -7  -3   6      337.47      339.37     22.40 o 
  -6  -3   6      331.36      362.63     20.37 o 
  -5  -3   6      162.23      170.24     11.45 o 
  -4  -3   6      241.73      245.21     14.72 o 
  -3  -3   6      100.20      110.50      6.52 o 
  -2  -3   6      203.97      197.96     16.59 o 
  -1  -3   6      297.11      295.59     10.22 o 
   0  -3   6      322.21      316.77     15.62 o 
   1  -3   6      399.25      391.26     30.14 o 
   2  -3   6      198.02      181.47     25.87 o 
  -8  -2   6        7.63       10.32      3.55 o 
  -7  -2   6       43.10       37.43      5.38 o 
  -6  -2   6        0.25       -1.06      1.12 o 
  -5  -2   6      412.34      402.87     21.60 o 
  -4  -2   6      859.94      833.32     28.28 o 
  -3  -2   6     1061.48     1000.60     31.79 o 
  -2  -2   6      552.96      568.51     22.54 o 
  -1  -2   6      207.89      214.46      9.90 o 
   0  -2   6       45.25       38.47      4.67 o 
   1  -2   6      110.54      114.34      9.84 o 
   2  -2   6      141.33      148.19     16.08 o 
   3  -2   6       46.92       44.65      7.24 o 
  -8  -1   6      173.42      177.24     14.06 o 
  -7  -1   6      487.84      483.39     27.46 o 
  -6  -1   6      287.73      288.73     17.12 o 
  -5  -1   6      235.04      232.83     11.79 o 
  -4  -1   6      222.80      235.22     10.05 o 
  -3  -1   6      133.59      139.01      6.87 o 
  -2  -1   6      615.18      613.25     20.72 o 
  -1  -1   6      970.96      945.32     30.71 o 
   0  -1   6      261.77      251.26     22.07 o 
   1  -1   6       89.17       84.84      8.69 o 
   2  -1   6      249.78      236.42     18.19 o 
   3  -1   6       33.66       41.50      6.80 o 
  -8   0   6       10.46       12.89      3.67 o 
  -7   0   6        2.94       13.51      8.84 o 
  -6   0   6        4.89        2.93      1.13 o 
  -5   0   6      236.29      225.49     11.63 o 
  -4   0   6      717.23      745.92     31.43 o 
  -3   0   6      705.77      646.17     22.01 o 
  -2   0   6      428.04      407.30     15.12 o 
  -1   0   6      547.15      528.26     18.53 o 
   0   0   6       10.00       11.67      1.67 o 
   1   0   6      228.24      232.92     26.85 o 
   2   0   6       18.58       28.91      5.85 o 
   3   0   6       19.30       25.18     11.36 o 
  -8   1   6      144.01      139.28     13.08 o 
  -7   1   6      515.54      518.45     26.23 o 
  -6   1   6      312.99      321.17     13.02 o 
  -5   1   6      211.81      198.14      9.19 o 
  -4   1   6      216.98      222.80     10.65 o 
  -3   1   6      138.35      140.45      6.81 o 
  -2   1   6      588.37      576.47     20.51 o 
  -1   1   6      940.28      898.92     34.72 o 
   0   1   6      280.19      265.58     12.87 o 
   1   1   6       95.58       93.82     10.27 o 
   2   1   6      245.11      238.03     25.96 o 
   3   1   6       31.58       30.97      8.01 o 
  -8   2   6        5.99        5.36      4.52 o 
  -7   2   6       39.36       33.06      3.51 o 
  -6   2   6        1.49        0.65      0.91 o 
  -5   2   6      463.69      451.11     15.78 o 
  -4   2   6      865.10      824.89     27.62 o 
  -3   2   6      974.70      951.44     32.22 o 
  -2   2   6      539.30      521.41     18.89 o 
  -1   2   6      223.46      220.84     11.36 o 
   0   2   6       44.41       43.43      9.12 o 
   1   2   6      117.35      113.88     12.81 o 
   2   2   6      149.91      151.11     17.47 o 
   3   2   6       40.34       40.14      8.25 o 
  -8   3   6      130.94      124.81     19.12 o 
  -7   3   6      347.12      364.85     20.17 o 
  -6   3   6      313.90      324.96     13.84 o 
  -5   3   6      155.16      153.58      7.48 o 
  -4   3   6      241.89      244.70     10.06 o 
  -3   3   6       91.12       91.23      5.70 o 
  -2   3   6      219.42      226.60     14.81 o 
  -1   3   6      295.09      289.03     14.34 o 
   0   3   6      292.09      303.79     31.51 o 
   1   3   6      380.57      391.68     43.35 o 
   2   3   6      210.51      195.61     33.46 o 
  -8   4   6       96.05       93.76     17.71 o 
  -7   4   6       51.97       56.57      6.21 o 
  -6   4   6       43.85       43.99     10.38 o 
  -5   4   6      439.28      419.64     21.10 o 
  -4   4   6      674.84      657.85     30.34 o 
  -3   4   6      244.47      257.96     14.10 o 
  -2   4   6      214.70      221.29     14.22 o 
  -1   4   6      245.67      243.23     13.12 o 
   0   4   6       95.21      103.93     15.30 o 
   1   4   6       89.49       98.13     19.60 o 
   2   4   6      252.02      254.81     23.65 o 
  -7   5   6      150.08      147.82     11.70 o 
  -6   5   6      500.53      487.68     26.76 o 
  -5   5   6      283.33      283.73     17.28 o 
  -4   5   6       58.70       54.31      5.99 o 
  -3   5   6       66.60       70.05      6.77 o 
  -2   5   6      179.19      174.09     10.37 o 
  -1   5   6      143.07      160.00      9.27 o 
   0   5   6      471.21      474.64     48.05 o 
   1   5   6      448.70      413.86     33.31 o 
   2   5   6       38.91       50.15     11.78 o 
  -7   6   6       96.12      105.84      9.77 o 
  -6   6   6       64.12       62.30      7.34 o 
  -5   6   6      144.73      144.10     12.25 o 
  -4   6   6      259.22      262.75     16.35 o 
  -3   6   6      394.28      413.81     23.83 o 
  -2   6   6      237.23      254.84     15.52 o 
  -1   6   6       29.24       27.96      3.70 o 
   0   6   6       14.98       12.77      8.27 o 
   1   6   6       51.84       71.90     11.72 o 
   2   6   6       47.88       59.74      9.55 o 
  -7   7   6       12.75       15.79      8.94 o 
  -6   7   6      109.16      109.15     10.50 o 
  -5   7   6      197.10      207.98     15.47 o 
  -4   7   6       27.42       33.14      6.60 o 
  -3   7   6       52.73       61.18      6.92 o 
  -2   7   6      107.20      121.25      9.50 o 
  -1   7   6      418.01      410.40     21.29 o 
   0   7   6      231.18      267.33     30.30 o 
   1   7   6       23.94       31.38      8.22 o 
   2   7   6       10.11        7.78      4.60 o 
  -6   8   6      156.30      155.09     13.83 o 
  -5   8   6       26.62       30.96      4.81 o 
  -4   8   6       22.27       62.67     27.55 o 
  -3   8   6      478.45      487.77     28.10 o 
  -2   8   6      377.42      390.58     27.40 o 
  -1   8   6       34.68       31.39      4.42 o 
   0   8   6      113.78       92.27     21.25 o 
   1   8   6        9.10        4.54      3.53 o 
  -6   9   6       22.54       19.98      4.65 o 
  -5   9   6       87.90       86.58      8.69 o 
  -4   9   6      115.60      114.38     10.62 o 
  -3   9   6       26.70       33.56      8.56 o 
  -2   9   6      109.68      114.77     10.06 o 
  -1   9   6       67.54       74.62      7.38 o 
   0   9   6      226.44      234.67     30.88 o 
   1   9   6       15.77       17.74      6.11 o 
  -5  10   6      112.07      121.37     11.13 o 
  -4  10   6       29.83       33.76      5.63 o 
  -3  10   6      105.12      112.71     11.93 o 
  -2  10   6       89.77       97.49     12.25 o 
  -1  10   6        0.35       -1.49      3.23 o 
   0  10   6       26.67       32.25      9.49 o 
  -4  11   6       74.43       85.74      9.97 o 
  -3  11   6      111.83      113.76     11.31 o 
  -2  11   6       11.28       14.08      3.90 o 
  -1  11   6        9.06        6.10      7.89 o 
  -3  12   6       49.57       50.84      8.39 o 
  -3 -10   7       15.22       22.89      7.49 o 
  -5  -9   7        7.20       10.27     10.79 o 
  -4  -9   7       30.28       32.99      6.55 o 
  -3  -9   7       62.87       75.20      9.26 o 
  -2  -9   7       61.62       54.55      8.04 o 
  -1  -9   7       84.79       71.95      8.31 o 
  -6  -8   7      102.26       95.54     12.81 o 
  -5  -8   7       10.12        7.86      4.17 o 
  -4  -8   7       39.52       37.32      7.55 o 
  -3  -8   7      159.60      157.66     14.58 o 
  -2  -8   7       11.93       13.53      3.91 o 
  -1  -8   7      205.07      216.07     15.67 o 
  -6  -7   7       20.13       25.75      5.54 o 
  -5  -7   7       49.17       54.50      7.66 o 
  -4  -7   7       53.25       63.48      8.12 o 
  -3  -7   7      217.82      209.61     16.58 o 
  -2  -7   7      123.59      125.27     10.88 o 
  -1  -7   7       69.96       69.50      7.87 o 
   0  -7   7        3.00       -1.00      4.27 o 
  -6  -6   7      138.26      146.30     11.80 o 
  -5  -6   7       61.27       56.79      7.54 o 
  -4  -6   7       90.83       88.17     10.32 o 
  -3  -6   7       77.49       75.80     10.45 o 
  -2  -6   7       28.28       36.46      5.13 o 
  -1  -6   7      141.97      144.02     10.79 o 
  -7  -5   7       11.62       15.98      4.63 o 
  -6  -5   7       19.66       21.14      4.40 o 
  -5  -5   7      132.07      128.78     22.74 o 
  -4  -5   7      588.39      575.00     32.31 o 
  -3  -5   7      113.61      123.41     10.40 o 
  -2  -5   7      140.21      147.03     11.46 o 
  -1  -5   7       43.26       43.40      4.28 o 
   0  -5   7       39.84       44.65      8.06 o 
   1  -5   7        2.85        3.59      3.03 o 
  -7  -4   7       87.98       88.26     10.12 o 
  -6  -4   7      305.74      306.34     40.57 o 
  -5  -4   7       83.97       84.58     11.59 o 
  -4  -4   7      139.58      132.18     15.51 o 
  -3  -4   7      167.05      171.03     11.94 o 
  -2  -4   7      126.60      122.00     12.15 o 
  -1  -4   7       53.81       57.91      4.58 o 
   0  -4   7       37.64       30.11      6.75 o 
   1  -4   7      172.09      187.04     20.21 o 
  -7  -3   7       74.22       75.97      8.96 o 
  -6  -3   7       85.79       80.92      8.75 o 
  -5  -3   7      302.84      298.33     20.23 o 
  -4  -3   7      377.39      357.70     21.80 o 
  -3  -3   7      189.38      206.53     13.44 o 
  -2  -3   7       41.76       42.83      4.27 o 
  -1  -3   7       10.47       12.91      2.29 o 
   0  -3   7        2.51        3.04      2.79 o 
   1  -3   7       50.77       61.11     10.59 o 
  -7  -2   7      226.83      233.91     17.15 o 
  -6  -2   7       32.71       38.96      5.83 o 
  -5  -2   7      197.86      204.74     26.89 o 
  -4  -2   7        6.63       12.14      4.29 o 
  -3  -2   7      115.87      106.66      6.31 o 
  -2  -2   7      258.82      250.62     11.58 o 
  -1  -2   7      213.78      201.76     10.26 o 
   0  -2   7      101.52       95.09     13.24 o 
   1  -2   7      127.57      148.73     17.58 o 
  -7  -1   7       34.50       42.51      6.30 o 
  -6  -1   7      255.27      244.07     20.47 o 
  -5  -1   7      478.66      468.52     37.27 o 
  -4  -1   7       87.07       87.99      7.65 o 
  -3  -1   7      131.40      131.38      7.16 o 
  -2  -1   7      395.54      375.11     15.51 o 
  -1  -1   7       73.54       66.67      4.61 o 
   0  -1   7      118.21      128.24     23.71 o 
   1  -1   7       49.85       51.94      7.98 o 
  -7   0   7      272.73      258.66     17.05 o 
  -6   0   7       64.92       67.67      7.16 o 
  -5   0   7        1.27        9.64      4.80 o 
  -4   0   7       10.14       12.69      2.22 o 
  -3   0   7       38.83       39.71      4.39 o 
  -2   0   7      181.25      182.04      8.97 o 
  -1   0   7      165.65      151.59      8.47 o 
   0   0   7      241.92      225.89     17.87 o 
   1   0   7       93.27       95.28     14.01 o 
  -7   1   7       34.32       30.21      7.82 o 
  -6   1   7      250.94      254.41     17.42 o 
  -5   1   7      495.59      495.08     20.00 o 
  -4   1   7       85.66       89.80      5.96 o 
  -3   1   7      121.32      125.75      7.11 o 
  -2   1   7      376.67      359.61     15.80 o 
  -1   1   7       83.52       73.75      5.88 o 
   0   1   7      120.28      122.38     17.49 o 
   1   1   7       49.79       46.73      7.98 o 
  -7   2   7      218.25      210.61     25.92 o 
  -6   2   7       42.22       42.64      5.03 o 
  -5   2   7      213.64      225.87     11.40 o 
  -4   2   7        4.29        2.15      1.88 o 
  -3   2   7      113.18      111.76      6.95 o 
  -2   2   7      260.49      242.69     23.64 o 
  -1   2   7      189.19      177.00     11.16 o 
   0   2   7       89.36       87.16     10.54 o 
   1   2   7      141.84      113.75     20.89 o 
  -7   3   7       76.66       83.12     13.89 o 
  -6   3   7       79.06       80.84      7.85 o 
  -5   3   7      301.91      287.35     17.88 o 
  -4   3   7      369.67      359.17     21.44 o 
  -3   3   7      178.56      168.16     12.03 o 
  -2   3   7       50.22       45.11      4.59 o 
  -1   3   7       13.55       15.82      2.70 o 
   0   3   7        1.66        2.06      2.59 o 
   1   3   7       48.11       53.00      9.96 o 
  -7   4   7       77.58       74.96      8.21 o 
  -6   4   7      282.21      272.22     18.61 o 
  -5   4   7       93.63       93.98      9.57 o 
  -4   4   7      151.42      160.78     12.62 o 
  -3   4   7      168.02      172.30     11.88 o 
  -2   4   7      122.35      112.56      8.22 o 
  -1   4   7       39.89       38.59     11.06 o 
   0   4   7       34.34       30.71      6.69 o 
   1   4   7      172.30      162.37     19.18 o 
  -7   5   7       11.78       14.58      4.01 o 
  -6   5   7       18.56       22.83      7.53 o 
  -5   5   7      125.74      124.80     11.20 o 
  -4   5   7      543.36      549.28     48.87 o 
  -3   5   7      103.13      106.14      9.56 o 
  -2   5   7      170.47      161.74     10.51 o 
  -1   5   7       55.30       54.50     10.90 o 
   0   5   7       39.16       46.02     10.95 o 
   1   5   7        3.18        0.58      3.14 o 
  -6   6   7      115.23      107.51     10.61 o 
  -5   6   7       60.77       53.94      7.30 o 
  -4   6   7       99.36      103.60     11.52 o 
  -3   6   7       78.51       75.69      8.74 o 
  -2   6   7       23.54       37.76      5.04 o 
  -1   6   7      129.87      149.62     23.72 o 
   0   6   7       54.66       69.33     14.00 o 
  -6   7   7       15.73       19.41      7.08 o 
  -5   7   7       36.64       38.18      7.35 o 
  -4   7   7       50.03       60.58     10.57 o 
  -3   7   7      202.17      206.03     15.43 o 
  -2   7   7      133.10      123.53     11.06 o 
  -1   7   7       83.86      102.12     16.26 o 
   0   7   7        4.00        1.47      3.44 o 
  -6   8   7      106.92      115.11     11.46 o 
  -5   8   7       17.33       24.22      4.66 o 
  -4   8   7       47.19       58.40      6.87 o 
  -3   8   7      157.83      153.64     14.04 o 
  -2   8   7        8.51       16.44      3.59 o 
  -1   8   7      194.70      227.66     34.37 o 
  -5   9   7       12.27       28.32     14.79 o 
  -4   9   7       26.29       34.61      6.38 o 
  -3   9   7       59.49       61.91      8.64 o 
  -2   9   7       64.11       76.14     16.78 o 
  -1   9   7       84.21       81.19     16.77 o 
  -3  10   7       15.93       27.53     11.72 o 
  -4  -7   8       46.42       47.02      8.10 o 
  -3  -7   8       56.86       52.94      7.48 o 
  -5  -6   8        0.88       -1.40      1.40 o 
  -4  -6   8       64.51       75.90     20.73 o 
  -3  -6   8       72.62       64.46      8.58 o 
  -2  -6   8      103.82       95.42      9.70 o 
  -6  -5   8       62.49       59.38      8.52 o 
  -5  -5   8       77.65       69.29      8.61 o 
  -4  -5   8       91.43       77.72      9.19 o 
  -3  -5   8       10.92       17.65      4.35 o 
  -2  -5   8       42.39       42.14      6.43 o 
  -1  -5   8        5.88        8.20      8.57 o 
  -6  -4   8        8.93        7.61      3.39 o 
  -5  -4   8        3.44        2.55      2.16 o 
  -4  -4   8       56.22       57.49      6.90 o 
  -3  -4   8      120.72      124.83     11.70 o 
  -2  -4   8       62.67       55.35      6.58 o 
  -1  -4   8        1.26        4.91      5.82 o 
  -6  -3   8       47.39       43.74     11.36 o 
  -5  -3   8      196.84      168.27     14.08 o 
  -4  -3   8       23.91       36.88      4.99 o 
  -3  -3   8       30.25       31.96      4.96 o 
  -2  -3   8        3.08        4.03      2.05 o 
  -6  -2   8       12.16        7.88      3.78 o 
  -5  -2   8        3.78        4.03      2.42 o 
  -4  -2   8        8.65        3.18      2.58 o 
  -3  -2   8      168.82      160.71     12.82 o 
  -2  -2   8       30.31       28.97      4.77 o 
  -1  -2   8       39.98       41.96      8.78 o 
  -7  -1   8       32.37       37.92      8.98 o 
  -6  -1   8       43.85       37.00      5.98 o 
  -5  -1   8       19.79       22.13      4.79 o 
  -4  -1   8        4.46       11.10      3.10 o 
  -3  -1   8       15.76       20.20      4.75 o 
  -2  -1   8       45.79       41.69      4.10 o 
  -1  -1   8       11.09       21.95      6.35 o 
   0  -1   8       79.50       71.66     13.68 o 
  -7   0   8       21.49       26.80      6.85 o 
  -6   0   8       51.08       65.19     11.15 o 
  -5   0   8        5.66       15.55      6.90 o 
  -4   0   8       45.06       42.93      4.46 o 
  -3   0   8       23.18       28.52      5.06 o 
  -2   0   8      102.69       96.40      8.77 o 
  -1   0   8       37.36       30.70      9.43 o 
   0   0   8        2.22        9.95      5.53 o 
  -7   1   8       24.49       32.69      8.87 o 
  -6   1   8       48.56       48.41      8.55 o 
  -5   1   8       29.67       29.76      5.67 o 
  -4   1   8        6.52       16.41      9.29 o 
  -3   1   8       16.41       19.24      6.27 o 
  -2   1   8       46.97       38.83      4.85 o 
  -1   1   8       15.71       12.03      4.26 o 
   0   1   8       74.83       85.60     17.39 o 
  -6   2   8       12.14       16.46      4.86 o 
  -5   2   8        1.62        2.49      3.72 o 
  -4   2   8       10.84       13.16      4.79 o 
  -3   2   8      198.22      175.36     11.83 o 
  -2   2   8       36.60       36.67      4.21 o 
  -1   2   8       29.50       28.30      6.31 o 
  -6   3   8       59.06       53.09      8.87 o 
  -5   3   8      215.65      192.87     14.19 o 
  -4   3   8       27.68       27.14      7.64 o 
  -3   3   8       27.64       23.63      5.51 o 
  -2   3   8        3.80        6.40      4.65 o 
  -1   3   8        3.71       28.40     10.36 o 
  -6   4   8       10.13        9.58      4.34 o 
  -5   4   8        6.31        2.75      2.49 o 
  -4   4   8       60.15       57.19      6.96 o 
  -3   4   8      135.73      124.40     10.61 o 
  -2   4   8       74.17       73.01     12.77 o 
  -1   4   8        2.84        3.08      4.43 o 
  -6   5   8       83.28       79.62      8.96 o 
  -5   5   8       84.14       84.46     10.04 o 
  -4   5   8       85.08       83.65      9.00 o 
  -3   5   8       12.01       14.20      5.64 o 
  -2   5   8       40.43       52.16     11.87 o 
  -1   5   8        8.59        9.88      6.02 o 
  -5   6   8        0.51        2.99      1.69 o 
  -4   6   8       65.00       77.73      9.60 o 
  -3   6   8       84.28       80.97     11.33 o 
  -2   6   8      116.56       89.30     21.09 o 
  -4   7   8       49.59       47.51      7.73 o 
  -3   7   8       53.32       62.65     14.13 o 
                                                 
